# Supplementary material for: A comprehensive analysis of the Lactuca sativa, L. transcriptome during different stages of the compatible interaction with Rhizoctonia solani
Source: Sci Rep. 2019 May 10;9:7221. doi: 10.1038/s41598-019-43706-5 (PMC6510776; doi:10.1038/s41598-019-43706-5)
Supplement: Supplementary file 3 — Supplementary Dataset 3 [file 41598_2019_43706_MOESM3_ESM.xlsx]

## Sheet: Contents
A comprehensive analysis of the Lactuca sativa, L. transcriptome during different stages of the compatible interaction with Rhizoctonia solani
Bart Verwaaijen1,2,3, Daniel Wibberg1, Anika Winkler1, Rita Zrenner2, Hanna Bednarz1, Karsten Niehaus1, Rita Grosch2, Alfred Pühler1, Andreas Schlüter1
1Center for Biotechnology, Bielefeld University, Bielefeld, Germany
2Leibniz-Institute of Vegetable and Ornamental Crops (IGZ), Großbeeren, Germany
3Current adress, department of Computational Biology, Bielefeld University, Bielefeld, Germany
Table of contents
Supplementary Table S1			RPKM values of non-redundant genes
Supplementary Table S2			DESeq calculations of non-redundant genes
Supplementary Table S3			Upset groups
Supplementary Table S4			GOrilla GO term enrichment
Supplementary Table S5			GO enrichment of Upset groups
Supplementary Table S6			WRKY candidate expression
Supplementary Table S7			R-gene candidate expression
Supplementary Table S8			GC-MS metabolite analysis
Supplementary Table S9			GO and KEGG annotations of the non-redundant genes

## Sheet: RPKM
Supplementary Table S1-RPKM values of the non-redundant gene set for the four interaction zones
	RPKM
Loci tag	Zone 1	Zone 2	Zone 3	Zone 4
TCONS_00000002_g.1	64.3537	41.8564	67.2632	72.0181
TCONS_00000004_g.3	1.34142	1.2921	1.14515	2.89928
TCONS_00000007_g.5	13.6829	4.81231	7.62766	17.7654
TCONS_00000009_g.8	24.6063	12.1507	14.284	29.0612
TCONS_00000010_g.13	48.7753	8.60267	15.4352	67.4334
TCONS_00000011_g.16	2.12781	0.83463	0.733836	2.79134
TCONS_00000012_g.10	25.3515	9.29663	11.8431	18.8106
TCONS_00000013_g.11	25.7393	9.43884	12.0243	19.0983
TCONS_00000015_g.14	0.448346	0.145715	0	1.44073
TCONS_00000016_g.15	0.379469	0.0898544	0.0737362	0.993658
TCONS_00000017_g.18	2.18456	0.42156	0.655465	7.47229
TCONS_00000018_g.20	1.45545	0.25774	0	1.20047
TCONS_00000019_g.21	0.482062	0.704614	0.867329	0.702431
TCONS_00000022_g.28	13.816	15.3108	16.2736	8.7107
TCONS_00000024_g.36	20.193	4.49489	8.03725	19.7565
TCONS_00000025_g.38	26.4234	3.85613	8.87679	65.7938
TCONS_00000026_g.39	4.52291	1.13589	4.39433	9.32149
TCONS_00000030_g.40	0.257292	0	0	1.63948
TCONS_00000031_g.43	0.315075	0	0.278289	0.646583
TCONS_00000032_g.44	0.439893	0	0	0.852325
TCONS_00000033_g.45	4.34047	3.11081	3.28215	5.25885
TCONS_00000034_g.46	13.0429	43.0405	20.7126	12.4998
TCONS_00000036_g.47	0.142754	0	0	7.15145
TCONS_00000037_g.48	10.3803	9.59662	15.0162	10.6063
TCONS_00000038_g.49	11.9268	11.6776	13.8076	11.3206
TCONS_00000038_g.50	11.9268	11.6776	13.8076	11.3206
TCONS_00000039_g.51	11.9404	11.6675	11.8016	12.5592
TCONS_00000040_g.55	11.9335	11.6608	11.7948	12.5519
TCONS_00000045_g.64	6.51392	2.08687	3.36891	8.27467
TCONS_00000047_g.66	16.6491	7.22028	11.2964	13.4706
TCONS_00000051_g.67	1.39423	1.45506	2.31786	1.64358
TCONS_00000053_g.69	20.9372	28.0658	23.005	15.3082
TCONS_00000056_g.71	3.87948	0.225152	0.554293	11.7011
TCONS_00000058_g.73	0.348557	0	0	0.723877
TCONS_00000059_g.74	7.58422	9.89015	2.60029	5.12356
TCONS_00000060_g.75	7.7307	2.8819	3.36071	13.0387
TCONS_00000061_g.76	6.25433	11.9392	11.9367	4.86516
TCONS_00000065_g.81	3.52746	0.414671	1.36115	4.21293
TCONS_00000067_g.82	10.806	3.95258	4.01265	14.0737
TCONS_00000068_g.85	10.6461	61.8611	54.8403	10.2143
TCONS_00000071_g.91	3.8893	2.61621	3.44093	5.13948
TCONS_00000073_g.94	7.79256	0.415229	0.681489	2.33738
TCONS_00000075_g.92	1.31982	0.52951	0.186225	1.63182
TCONS_00000076_g.97	2.02351	0.101269	0.498618	9.25973
TCONS_00000083_g.105	14.1861	12.4402	16.1217	21.0995
TCONS_00000092_g.120	13.5415	11.8749	15.3891	20.1407
TCONS_00000100_g.133	12.7976	11.2226	14.5437	19.0343
TCONS_00000112_g.151	301.187	133.174	146.36	61.3368
TCONS_00000113_g.152	0.444299	0	0.431668	0.687735
TCONS_00000116_g.153	26.1405	10.981	16.896	24.7995
TCONS_00000117_g.154	4.14704	0.192221	1.89288	10.9373
TCONS_00000118_g.158	3.02822	1.948	2.93071	4.21379
TCONS_00000120_g.156	47.8101	140.443	120.528	28.4399
TCONS_00000121_g.157	55.2904	162.416	139.385	32.8895
TCONS_00000122_g.161	66.823	154.711	55.1149	2.90187
TCONS_00000124_g.165	8.49813	2.16873	3.33694	9.66259
TCONS_00000126_g.168	16.7513	7.79161	11.0251	12.6354
TCONS_00000129_g.173	9.90605	5.22942	5.77813	11.7158
TCONS_00000131_g.175	12.5265	6.09037	8.85039	57.9744
TCONS_00000135_g.176	228.407	140.536	156.908	340.925
TCONS_00000138_g.184	8.5521	8.37624	8.61566	6.01941
TCONS_00000139_g.182	0.264447	10.1153	7.60903	0.0688792
TCONS_00000140_g.185	13.7818	5.95975	9.85277	12.2139
TCONS_00000141_g.187	9.39063	1.44998	3.10404	7.63699
TCONS_00000143_g.189	3.85318	0.873568	1.67269	4.12959
TCONS_00000149_g.195	1.65049	1.63348	1.74843	6.53071
TCONS_00000153_g.202	1.19082	2.16981	1.03389	0.531906
TCONS_00000155_g.204	38.599	10.559	11.7991	41.0816
TCONS_00000158_g.212	4.27816	2.38921	3.4171	5.10016
TCONS_00000161_g.214	3.53872	1.50934	0.285829	5.37448
TCONS_00000163_g.218	6.87159	3.54615	3.69653	6.23653
TCONS_00000164_g.219	32.4885	11.6258	16.1913	26.1001
TCONS_00000165_g.221	1.07387	0.350386	0.287534	1.66061
TCONS_00000166_g.222	0.8252	0.112854	0.138915	1.33714
TCONS_00000167_g.224	12.6998	14.5383	10.8101	8.10476
TCONS_00000171_g.225	0.775884	0.570058	0.65492	0.428548
TCONS_00000172_g.226	8.363	1.96002	1.95065	10.7954
TCONS_00000174_g.227	21.2578	7.45286	16.1571	12.7223
TCONS_00000182_g.233	1.8045	0.177614	1.38466	6.2964
TCONS_00000185_g.238	1.71985	0.169281	1.3197	5.99179
TCONS_00000189_g.244	3.40446	0.749733	0.461434	3.59581
TCONS_00000194_g.250	2.51139	0.212445	0.149431	6.46271
TCONS_00000198_g.260	3.64791	0.589479	1.26192	4.80007
TCONS_00000207_g.261	16.3344	51.3793	55.9116	161.842
TCONS_00000208_g.262	5.19571	1.42211	1.54697	7.21554
TCONS_00000210_g.264	65.303	59.7574	50.2925	38.4052
TCONS_00000211_g.265	53.0698	36.6766	26.971	23.5154
TCONS_00000214_g.266	4.92052	1.18614	1.16804	5.50768
TCONS_00000215_g.268	4.74802	1.14456	1.12709	5.31458
TCONS_00000216_g.270	0.283626	0.195883	0.96447	1.34452
TCONS_00000217_g.271	13.3445	1.91031	3.13527	15.4155
TCONS_00000226_g.276	22.3848	7.37193	7.18965	25.7728
TCONS_00000227_g.277	0.0152957	0	0	0.0517921
TCONS_00000228_g.278	9.43232	2.20824	2.12358	9.3097
TCONS_00000230_g.280	14.2083	17.9082	20.3986	9.17315
TCONS_00000231_g.281	1.93785	1.07691	1.14992	1.87976
TCONS_00000234_g.284	0.172342	28.5662	31.9171	0.691294
TCONS_00000237_g.285	0.794851	0.137669	0.08473	1.93208
TCONS_00000240_g.288	19.7029	24.6488	10.5533	17.3627
TCONS_00000242_g.290	20.0147	1.95305	4.97394	24.222
TCONS_00000242_g.291	20.0147	1.95305	4.97394	24.222
TCONS_00000244_g.292	7.93553	3.66293	3.74315	11.3738
TCONS_00000248_g.293	19.2511	18.9027	19.3698	6.94136
TCONS_00000251_g.297	2.18224	0.914673	0.818834	2.76542
TCONS_00000253_g.299	12.9183	9.38704	9.69776	15.5806
TCONS_00000255_g.300	4.93786	0.839858	2.06761	7.77297
TCONS_00000256_g.301	9.48473	3.43138	3.54797	12.8755
TCONS_00000259_g.302	362.774	702.341	499.728	134.055
TCONS_00000262_g.303	31.204	34.9578	37.1676	3.99818
TCONS_00000265_g.306	70.065	13.9378	17.3552	15.8523
TCONS_00000270_g.313	8.08325	3.85312	6.43291	4.81686
TCONS_00000272_g.314	9.7007	7.53597	8.48436	7.08908
TCONS_00000273_g.316	0.25747	0	0	0.637712
TCONS_00000274_g.318	0.254295	0	0.32027	0.722861
TCONS_00000276_g.319	2.5044	0.278412	0.342705	37.0938
TCONS_00000279_g.322	8.97534	0.436913	0.537808	11.243
TCONS_00000280_g.323	7.58096	0.368927	0.454123	9.49606
TCONS_00000284_g.327	6.74839	2.24135	2.70484	7.40852
TCONS_00000294_g.330	14.4964	7.02729	8.75558	19.2085
TCONS_00000294_g.331	14.4964	7.02729	8.75558	19.2085
TCONS_00000295_g.332	8.61274	3.00039	7.4604	9.92946
TCONS_00000299_g.337	4.61052	2.85479	3.89248	5.57346
TCONS_00000305_g.344	2.14658	0.165335	0.407031	3.38202
TCONS_00000309_g.349	17.4759	11.312	10.3438	17.6747
TCONS_00000312_g.351	7.70535	2.18739	3.07716	15.106
TCONS_00000314_g.354	6.85633	1.17814	1.11555	9.93062
TCONS_00000315_g.355	8.62768	0.206752	0.508993	22.5844
TCONS_00000317_g.356	7.50753	0.279262	0.458336	21.4693
TCONS_00000321_g.360	11.619	25.2273	25.5731	3.79541
TCONS_00000323_g.362	13.8695	14.768	10.6743	16.0268
TCONS_00000325_g.367	20.025	4.96461	4.85006	12.0093
TCONS_00000328_g.371	1.32658	0.575382	0.871696	0.394214
TCONS_00000330_g.372	2.15774	0.243549	0.299791	4.0474
TCONS_00000331_g.373	1.44904	0.301358	0.309125	2.95705
TCONS_00000335_g.376	14.5027	8.37536	10.0278	22.936
TCONS_00000341_g.387	2.13736	0.951326	0.546473	3.74688
TCONS_00000345_g.394	0.0725652	0	0	1.35959
TCONS_00000346_g.397	4.16921	0.310784	0.535574	8.25851
TCONS_00000347_g.398	1.12283	0.219213	0.134918	0.626942
TCONS_00000348_g.395	2.75616	0.927209	0.805643	4.81778
TCONS_00000351_g.401	0.402842	0.102098	0.251351	2.25255
TCONS_00000352_g.402	0.0818152	0	0	1.09273
TCONS_00000353_g.403	6.86958	1.75959	1.12308	8.35534
TCONS_00000354_g.404	1.70044	0.403967	1.98902	1.82495
TCONS_00000359_g.408	0.126368	0.678801	3.10349	19.8493
TCONS_00000362_g.414	11.0495	3.25382	6.00782	14.6629
TCONS_00000369_g.429	11.4927	3.38432	6.24878	15.251
TCONS_00000376_g.442	5.16018	1.20187	1.67238	5.55948
TCONS_00000377_g.443	33.73	176.626	201.522	23.6378
TCONS_00000378_g.445	48.4153	18.1237	25.4638	121.198
TCONS_00000379_g.447	1.802	0.684611	1.68541	5.17862
TCONS_00000380_g.448	34.6958	222.835	381.269	0.406658
TCONS_00000382_g.449	25.6937	3.28512	4.747	3.22417
TCONS_00000383_g.453	19.8953	14.0886	12.0991	48.164
TCONS_00000385_g.454	1.22638	0.133383	0.32837	0.414169
TCONS_00000388_g.461	2.65526	0.295513	0.565841	3.23037
TCONS_00000389_g.463	0.120896	22.9148	3.1975	0
TCONS_00000390_g.464	58.3196	4.34411	8.22659	125.332
TCONS_00000392_g.466	14.4632	7.96992	10.0814	9.27939
TCONS_00000395_g.473	6.16807	4.31382	4.17214	8.2459
TCONS_00000397_g.475	21.7447	11.6471	8.47169	17.9241
TCONS_00000399_g.476	2.66121	2.08583	2.35706	2.74101
TCONS_00000400_g.477	12.6564	6.58622	8.68169	22.5824
TCONS_00000401_g.478	12.0322	11.7793	15.1791	10.4975
TCONS_00000403_g.479	1.47545	0.268157	0.44011	3.63009
TCONS_00000404_g.480	23.979	38.9516	16.1281	8.49041
TCONS_00000405_g.481	0.297659	81.9212	26.4434	0.00419953
TCONS_00000406_g.482	38.4477	20.3184	12.5833	83.1766
TCONS_00000411_g.483	6.8586	14.335	11.0197	11.3201
TCONS_00000413_g.487	0.063028	0	0	0.186739
TCONS_00000417_g.490	0.401954	0	0	1.79942
TCONS_00000418_g.491	8.7096	13.8119	17.4942	3.76204
TCONS_00000420_g.492	0.770343	0.24183	0.297676	1.64014
TCONS_00000422_g.502	8.80002	0.353761	0.870909	35.2608
TCONS_00000424_g.497	7.584	1.2437	2.04121	36.5348
TCONS_00000425_g.503	5.99652	3.48535	4.1388	8.06485
TCONS_00000429_g.506	5.66758	1.91327	3.72891	9.73867
TCONS_00000430_g.507	49.0236	22.5916	31.8995	26.1862
TCONS_00000436_g.508	5.09468	2.73473	3.20968	4.56281
TCONS_00000437_g.510	5.1319	1.23883	2.1572	4.17015
TCONS_00000438_g.511	5.48889	8.68327	15.4744	4.35784
TCONS_00000442_g.515	42.5829	23.856	15.4166	11.5765
TCONS_00000447_g.520	0.509073	0.382157	0.188163	7.70377
TCONS_00000448_g.523	1.69929	0.132609	0.979394	4.99536
TCONS_00000450_g.524	1.4664	0.962231	1.30288	2.03644
TCONS_00000452_g.527	2.75443	0.814446	0.930916	5.96108
TCONS_00000454_g.530	16.5126	3.11023	7.32762	16.1124
TCONS_00000456_g.531	4.25439	3.86247	8.82965	4.08046
TCONS_00000457_g.533	9.64597	9.67778	10.9691	9.67364
TCONS_00000458_g.534	9.2827	9.31332	10.556	9.30933
TCONS_00000467_g.535	11.2463	4.59469	6.48185	16.0388
TCONS_00000468_g.536	12.1429	9.72027	10.5224	11.4015
TCONS_00000469_g.538	12.3389	9.87921	10.6944	11.5851
TCONS_00000473_g.540	3.87558	2.74525	4.62417	3.91385
TCONS_00000474_g.541	0.374655	0	0.0987608	2.48803
TCONS_00000475_g.542	9.55232	8.17533	10.1906	10.9126
TCONS_00000476_g.543	3.55154	1.66973	1.80867	4.01403
TCONS_00000478_g.546	1.36679	0.0424251	0.104444	0.89094
TCONS_00000481_g.548	33.4708	9.47413	9.3115	21.3375
TCONS_00000482_g.549	0.0963778	0	0	0.565657
TCONS_00000485_g.552	2.5985	0.156599	0.616838	4.0999
TCONS_00000486_g.555	17.0359	25.0646	21.5606	9.1707
TCONS_00000491_g.556	21.9001	9.05335	13.603	15.5215
TCONS_00000505_g.558	4.87988	3.91216	5.2103	10.6489
TCONS_00000506_g.559	4.34819	3.47928	4.63379	9.48921
TCONS_00000510_g.567	14.2462	3.20222	5.0402	8.77646
TCONS_00000511_g.570	6.39703	0.422001	0.559411	11.4431
TCONS_00000517_g.575	7.39889	1.6681	2.87464	10.1003
TCONS_00000536_g.594	12.0803	7.10885	9.0189	15.1066
TCONS_00000537_g.595	6.62598	2.82889	2.66283	9.52506
TCONS_00000539_g.596	69.9593	15.7171	33.623	10.8456
TCONS_00000540_g.597	0.343218	0.364675	0	0.705238
TCONS_00000541_g.599	1.40028	0.265561	1.30754	10.4412
TCONS_00000544_g.601	1.44108	0.293684	0.482005	2.99707
TCONS_00000547_g.606	7.68526	1.9937	2.80469	7.50725
TCONS_00000553_g.612	5.97766	2.54708	4.44164	11.8894
TCONS_00000556_g.616	0.724152	0.156289	0	2.38816
TCONS_00000557_g.617	29.6419	22.6133	170.749	19.1832
TCONS_00000559_g.618	2.32861	0.396549	0.867775	1.76058
TCONS_00000560_g.619	0.873896	0.188608	0.116081	0.639588
TCONS_00000561_g.620	4.78034	1.50874	1.52942	5.08003
TCONS_00000563_g.622	1.61048	0.336623	0.414359	1.98735
TCONS_00000564_g.623	25.762	200.866	105.612	7.36235
TCONS_00000567_g.625	7.00048	6.61316	4.39029	7.42976
TCONS_00000568_g.626	0.797052	7.75667	7.69992	0.0204459
TCONS_00000569_g.627	7.55445	3.37111	3.66708	8.79884
TCONS_00000576_g.633	25.758	13.1417	13.6703	25.8964
TCONS_00000577_g.634	7.87029	0.60343	0.799916	27.8895
TCONS_00000578_g.637	4.33227	3.32887	1.95124	4.98691
TCONS_00000583_g.641	11.798	5.33926	7.4238	17.4863
TCONS_00000586_g.645	3.54992	1.33124	1.36555	4.00371
TCONS_00000589_g.653	3.29077	1.23406	1.26587	3.71144
TCONS_00000590_g.657	2.56191	0.960732	0.985494	2.88941
TCONS_00000591_g.660	3.53123	1.32623	1.36042	3.98263
TCONS_00000593_g.665	0.517455	0.103213	0.190571	8.76697
TCONS_00000596_g.672	40.1104	16.1696	18.9482	55.2977
TCONS_00000597_g.675	2.64718	0.481115	1.06599	3.05073
TCONS_00000598_g.676	11.3389	1.52601	2.65727	11.7761
TCONS_00000599_g.677	0.751588	0.0685247	0.168698	7.09441
TCONS_00000600_g.680	24.6934	35.572	40.4253	18.8534
TCONS_00000601_g.682	25.4364	36.6423	41.6416	19.4207
TCONS_00000603_g.688	0.541669	0.0763462	0.187953	1.52219
TCONS_00000605_g.689	108.78	449.182	455.288	39.28
TCONS_00000606_g.690	5.05627	1.95359	3.6071	5.64707
TCONS_00000607_g.691	0.0158915	0	0.18013	0.902805
TCONS_00000609_g.694	1.13959	0.491903	0.302748	3.20053
TCONS_00000613_g.698	1.14105	0.170206	0.335218	6.31705
TCONS_00000614_g.702	1.25304	0.186911	0.368118	6.93705
TCONS_00000615_g.703	0.345995	0.0868934	0	1.37747
TCONS_00000618_g.704	0.766383	0.186809	0.153299	0.132295
TCONS_00000619_g.705	6.00023	2.59351	3.05363	4.78673
TCONS_00000621_g.708	5.63177	1.18205	2.91004	7.50636
TCONS_00000622_g.712	5.90888	4.85172	5.13491	5.96898
TCONS_00000635_g.717	6.0687	0.840355	1.83896	7.29027
TCONS_00000637_g.721	8.54133	2.06347	2.41299	14.2942
TCONS_00000642_g.726	1.772	0.344734	0.636514	0.105635
TCONS_00000644_g.727	0.302203	0	0	1.13697
TCONS_00000648_g.730	4.31273	1.23976	1.06824	4.69043
TCONS_00000649_g.731	3.56339	17.4049	22.2688	2.76795
TCONS_00000651_g.733	6.6683	5.51452	5.04512	7.04534
TCONS_00000653_g.734	35.0661	23.7302	19.9575	28.4434
TCONS_00000659_g.739	20.7107	23.1657	35.0001	14.4477
TCONS_00000660_g.740	17.6953	3.64952	3.77033	25.5719
TCONS_00000662_g.744	8.11142	5.13808	6.98539	7.72649
TCONS_00000665_g.746	0.232504	0	0	1.44333
TCONS_00000666_g.747	0.158798	0	0.276919	1.23625
TCONS_00000680_g.752	6.05888	10.3526	6.41622	9.00371
TCONS_00000681_g.754	0.733792	0.0336733	0	2.41037
TCONS_00000682_g.755	24.5495	2.23215	3.76816	28.8864
TCONS_00000683_g.757	2.9942	5.56743	16.4475	1.3518
TCONS_00000685_g.758	25.4753	5.46767	7.25475	15.9333
TCONS_00000686_g.759	5.386	1.40075	3.64002	19.668
TCONS_00000693_g.765	5.91261	1.79084	2.32918	4.57506
TCONS_00000694_g.767	0.187573	0	0.981292	0.993409
TCONS_00000695_g.768	0.404895	0.192852	0	1.19765
TCONS_00000697_g.770	18.8257	15.1405	20.8088	20.0041
TCONS_00000698_g.771	0.223301	0.0501528	0	1.45075
TCONS_00000699_g.773	3.23415	0.459356	0.659674	7.25061
TCONS_00000701_g.776	1.61694	1.15436	1.72983	2.94053
TCONS_00000702_g.778	2.98713	0.416772	1.02603	4.10372
TCONS_00000703_g.779	2.80326	0	0.212305	9.75976
TCONS_00000705_g.781	1.1189	4.10182	4.50807	5.05453
TCONS_00000707_g.784	25.4155	0.818836	1.28282	98.0229
TCONS_00000708_g.785	69.8019	86.4203	63.8115	75.0397
TCONS_00000709_g.786	0.967127	0.29982	0.492076	1.78573
TCONS_00000710_g.788	12.7374	1.65868	2.23617	15.093
TCONS_00000711_g.790	5.35997	1.16531	1.53004	8.36359
TCONS_00000712_g.792	5.23829	1.13885	1.4953	8.17372
TCONS_00000712_g.794	5.23829	1.13885	1.4953	8.17372
TCONS_00000714_g.798	0.00966907	0	0.109599	2.87748
TCONS_00000714_g.799	0.00966907	0	0.109599	2.87748
TCONS_00000716_g.800	5.6658	3.82946	3.48535	9.78958
TCONS_00000717_g.804	4.55423	2.40656	0.96447	7.53207
TCONS_00000718_g.809	4.50893	0.276245	0.185475	0.738748
TCONS_00000727_g.817	2.60332	0.56903	0.67784	2.96383
TCONS_00000729_g.819	38.7262	62.342	51.8676	48.9167
TCONS_00000730_g.821	10.4988	8.6894	19.7544	8.4797
TCONS_00000733_g.825	7.44519	3.21099	4.05932	9.47406
TCONS_00000734_g.826	0.819723	9.14119	8.95057	1.52787
TCONS_00000738_g.829	1.12825	0.11417	0.562139	1.46002
TCONS_00000739_g.831	29.844	37.0306	9.03039	11.2472
TCONS_00000743_g.838	20.008	17.2298	10.4027	5.91266
TCONS_00000745_g.840	2.39238	0.368398	0.362777	2.66412
TCONS_00000747_g.843	4.80348	0.17445	0.429471	25.7966
TCONS_00000748_g.844	11.3287	10.6968	10.4447	25.9161
TCONS_00000752_g.848	27.5858	9.14119	16.7845	34.7802
TCONS_00000753_g.846	0.309529	0.050597	0.0622813	1.48633
TCONS_00000758_g.853	8.78031	9.70241	4.03953	4.45959
TCONS_00000761_g.855	2.04464	0.364675	0.299259	2.70176
TCONS_00000769_g.860	12.0506	2.06451	6.14139	20.5952
TCONS_00000776_g.861	0.0143177	0	0	0.0700272
TCONS_00000781_g.864	0.822723	0	0	7.11242
TCONS_00000782_g.865	4.04596	1.74401	2.00363	4.75029
TCONS_00000784_g.867	4.3611	0.33281	0.27311	6.0373
TCONS_00000785_g.868	0.182897	0.0871143	0.643388	8.01531
TCONS_00000787_g.870	0.723072	0.282135	0.0694577	3.50194
TCONS_00000788_g.871	0.566124	3.09152	2.23849	0.772714
TCONS_00000789_g.872	40.6656	1.49389	1.83887	28.2899
TCONS_00000790_g.873	25.017	3.38166	3.25565	30.0347
TCONS_00000791_g.877	17.513	12.6463	11.9744	15.0123
TCONS_00000792_g.879	0	0	0	0.00791268
TCONS_00000793_g.878	27.3429	9.37503	21.8239	38.7358
TCONS_00000795_g.882	0.341493	0.088999	0.0730343	1.62175
TCONS_00000796_g.884	0.401358	0	0	1.40432
TCONS_00000797_g.885	1.68057	0.216138	0.63852	1.64957
TCONS_00000799_g.888	2.63785	0.624615	0.439346	1.74749
TCONS_00000800_g.889	15.182	3.78312	4.69026	11.5913
TCONS_00000802_g.891	104.844	423.447	182.705	172.502
TCONS_00000804_g.893	0.0688174	0.11882	0	1.0583
TCONS_00000805_g.894	26.0251	14.3974	10.1269	26.3676
TCONS_00000810_g.897	39.5637	57.1163	57.4146	35.3405
TCONS_00000811_g.898	9.41491	7.11382	6.75948	7.07071
TCONS_00000813_g.901	0.0600232	0	0	6.72782
TCONS_00000814_g.902	16.2587	20.1971	20.8317	12.6276
TCONS_00000819_g.904	10.3502	5.58038	3.76162	8.85925
TCONS_00000820_g.905	36.9042	6.38213	11.9526	41.2533
TCONS_00000821_g.907	26.6312	31.6952	28.2287	7.71942
TCONS_00000825_g.912	3.88288	1.64183	1.04111	1.93515
TCONS_00000830_g.916	1.8319	3.50488	2.31497	2.90587
TCONS_00000832_g.920	4.90209	0.787164	0.931675	8.1837
TCONS_00000834_g.923	26.0912	15.1724	34.7949	12.2049
TCONS_00000842_g.925	15.2916	8.05355	10.1177	10.3139
TCONS_00000854_g.929	11.4203	4.16034	7.04148	20.5106
TCONS_00000855_g.931	1.20668	0.277791	1.23099	7.8267
TCONS_00000856_g.932	9.35887	5.40625	6.94916	7.92827
TCONS_00000857_g.934	1.49667	0	0.51933	1.36176
TCONS_00000858_g.935	1.40762	0.33873	0.500343	2.47448
TCONS_00000861_g.936	59.523	38.9919	27.5066	51.2084
TCONS_00000865_g.942	7.32	2.27173	2.33724	8.32846
TCONS_00000866_g.944	2.6692	0.197292	0.60713	4.25604
TCONS_00000868_g.946	0.394821	0	0	0.560218
TCONS_00000870_g.947	1.27841	4.63171	5.22619	2.59017
TCONS_00000873_g.950	1.46866	2.07002	3.66918	0.175914
TCONS_00000876_g.953	12.1155	24.9943	24.5864	0.0573451
TCONS_00000879_g.955	0.295534	0	0.257683	0.880953
TCONS_00000880_g.956	0.266766	0	0.27489	0.87591
TCONS_00000883_g.959	1.45843	0.414504	1.22454	0.955147
TCONS_00000885_g.961	15.9166	4.17904	3.05866	41.601
TCONS_00000890_g.963	10.648	34.8199	35.5431	12.5292
TCONS_00000892_g.965	4.05532	0.28282	0.532436	5.26776
TCONS_00000896_g.967	0.23443	0.334978	0.27489	1.07664
TCONS_00000900_g.970	2.84664	0.238881	0.940946	3.58773
TCONS_00000903_g.971	41.8854	41.5459	36.8812	32.84
TCONS_00000904_g.973	1.48904	1.52353	0	4.08751
TCONS_00000908_g.979	6.46809	0.971568	2.07988	13.3065
TCONS_00000910_g.984	3.04902	2.34874	3.68868	4.88743
TCONS_00000910_g.985	3.04902	2.34874	3.68868	4.88743
TCONS_00000912_g.974	6.38482	2.97232	3.27359	10.0123
TCONS_00000915_g.988	0.0751005	0	0	0.932412
TCONS_00000918_g.993	1.96849	1.19211	1.84206	0.98551
TCONS_00000921_g.995	1.65593	0.30017	0.443386	13.2304
TCONS_00000923_g.996	2.17179	1.14566	1.48445	3.00064
TCONS_00000924_g.998	11.208	2.89169	2.97507	15.6357
TCONS_00000926_g.1002	1.17799	0	0.450086	4.42198
TCONS_00000927_g.1003	3.01016	0.13034	0.427838	4.37026
TCONS_00000929_g.1005	1.72607	0	0.270484	2.63949
TCONS_00000933_g.1009	0.86519	0.908528	0.401453	2.6726
TCONS_00000936_g.1010	8.27243	1.47439	2.94915	8.27526
TCONS_00000937_g.1012	1.36617	0.547441	0.317111	1.34989
TCONS_00000939_g.1013	3.6729	1.78698	1.50219	4.694
TCONS_00000940_g.1014	5.08201	2.07423	1.61257	7.5112
TCONS_00000941_g.1015	4.04002	0.569426	1.12148	7.65879
TCONS_00000946_g.1018	3.75436	0.212751	0.13094	8.38805
TCONS_00000947_g.1016	0.30628	0	0.0973369	0.403848
TCONS_00000948_g.1020	12.3649	12.7951	12.6939	10.3669
TCONS_00000950_g.1019	76.471	74.523	75.3717	54.0399
TCONS_00000954_g.1026	11.5939	2.56664	4.61751	24.7843
TCONS_00000955_g.1028	0.607631	0	0	1.20982
TCONS_00000956_g.1024	11.8226	1.82681	3.26277	15.6211
TCONS_00000957_g.1029	43.0858	29.6748	9.90861	4.82735
TCONS_00000958_g.1030	19.4125	15.8514	15.0658	15.7124
TCONS_00000960_g.1033	0.615969	0.246615	0	1.17888
TCONS_00000962_g.1034	0.928341	0.655718	0.717459	0.982316
TCONS_00000963_g.1035	9.43794	0.462611	2.27776	49.3082
TCONS_00000964_g.1036	4.81543	11.3363	11.0301	6.48673
TCONS_00000967_g.1040	37.7033	46.2093	46.347	31.9102
TCONS_00000973_g.1052	1.17466	1.03251	2.2514	2.00801
TCONS_00000974_g.1053	1.34417	0.275061	0.33858	2.11276
TCONS_00000975_g.1056	8.03294	0.31175	0.127914	3.24582
TCONS_00000975_g.1057	8.03294	0.31175	0.127914	3.24582
TCONS_00000976_g.1062	5.44068	14.0005	6.37041	1.35992
TCONS_00000978_g.1058	50.1498	23.5183	42.516	56.4543
TCONS_00000982_g.1063	3.27861	1.88694	3.355	3.54633
TCONS_00000983_g.1064	4.33754	6.06716	6.72142	4.0529
TCONS_00000987_g.1065	24.2278	40.4956	25.7737	2.28127
TCONS_00000988_g.1066	99.5705	245.874	49.2281	27.3806
TCONS_00000989_g.1067	10.1294	0.898806	0.368789	3.97416
TCONS_00000996_g.1072	0.412031	0.065922	0.162291	1.13121
TCONS_00000997_g.1073	0.512611	0.340412	1.34087	1.39081
TCONS_00001003_g.1079	2.36726	0.160399	0.394878	3.57813
TCONS_00001005_g.1081	5.05008	1.31614	1.17824	6.56031
TCONS_00001007_g.1082	3.70748	9.18831	10.282	3.25525
TCONS_00001008_g.1085	8.3058	3.66995	5.4995	10.1309
TCONS_00001010_g.1088	4.41952	0.692015	0.608443	5.97781
TCONS_00001011_g.1090	0.109825	0	0	0.14806
TCONS_00001012_g.1092	4.50064	0.704717	0.619612	6.08753
TCONS_00001015_g.1096	11.9927	2.77683	4.55743	26.2217
TCONS_00001017_g.1097	29.5664	9.52978	8.6555	62.4934
TCONS_00001022_g.1100	4.70516	0.674982	1.42432	5.27912
TCONS_00001026_g.1104	16.0316	9.06864	9.49857	16.8389
TCONS_00001027_g.1105	60.6497	29.8636	19.3033	34.4111
TCONS_00001028_g.1106	18.2761	28.4862	26.2337	13.8975
TCONS_00001029_g.1108	2.77777	102.545	165.772	0.0416364
TCONS_00001030_g.1107	10.1751	7.00825	7.68897	11.8642
TCONS_00001036_g.1110	9.65714	0.121182	0.596667	2.24285
TCONS_00001040_g.1111	84.2658	1.30011	3.62743	34.8383
TCONS_00001043_g.1114	0.409652	0.789546	2.26771	8.55918
TCONS_00001044_g.1115	1.76521	0.622667	0.645439	1.93211
TCONS_00001047_g.1118	30.9502	10.5602	14.3351	16.8146
TCONS_00001050_g.1126	9.36788	8.30206	7.36224	6.76565
TCONS_00001051_g.1128	5.92264	1.0414	1.13946	6.97317
TCONS_00001052_g.1130	5.82918	1.02497	1.12148	6.86313
TCONS_00001053_g.1131	0.115839	0	0	1.67696
TCONS_00001054_g.1133	0.491654	0.0135012	0.0997138	1.52024
TCONS_00001060_g.1144	23.7487	11.2646	12.4316	30.9061
TCONS_00001062_g.1146	0.210673	0.232798	0	1.02722
TCONS_00001063_g.1147	9.09625	12.7977	10.6313	7.3176
TCONS_00001065_g.1148	77.55	36.0237	54.4184	4.98975
TCONS_00001066_g.1149	2.60904	1.91045	1.71027	0.312218
TCONS_00001068_g.1151	8.50654	1.22497	2.38338	7.38777
TCONS_00001068_g.1152	8.50654	1.22497	2.38338	7.38777
TCONS_00001068_g.1154	8.50654	1.22497	2.38338	7.38777
TCONS_00001073_g.1159	4.3253	10.3968	9.27375	4.56793
TCONS_00001074_g.1161	28.6615	42.6338	23.568	3.09019
TCONS_00001078_g.1162	5.91391	3.78474	2.81465	7.89266
TCONS_00001083_g.1171	10.23	8.85806	8.21506	14.531
TCONS_00001086_g.1174	31.2408	20.7742	21.4342	18.7324
TCONS_00001088_g.1176	2.15471	0	0	4.13085
TCONS_00001089_g.1177	9.78274	4.7147	5.36349	10.9498
TCONS_00001091_g.1178	0.979528	3.79695	3.02807	0.755988
TCONS_00001093_g.1181	0.872144	3.09051	4.34766	0.907068
TCONS_00001094_g.1182	1.0434	1.61632	2.98436	1.13364
TCONS_00001095_g.1183	13.9776	2.3641	3.88005	9.49334
TCONS_00001096_g.1184	21.5705	0.526926	0.432405	19.5765
TCONS_00001098_g.1186	16.0237	3.29147	6.81849	10.099
TCONS_00001102_g.1188	10.4967	2.46759	4.59718	12.4033
TCONS_00001105_g.1194	1.19787	0.248602	0.27201	3.36311
TCONS_00001106_g.1196	2.10954	0.716068	1.17524	4.771
TCONS_00001109_g.1200	7.94382	4.05612	4.34438	11.9813
TCONS_00001111_g.1202	9.11695	11.2773	10.5764	11.4603
TCONS_00001116_g.1207	5.58887	1.70572	2.84464	8.8214
TCONS_00001120_g.1211	41.2262	59.1501	55.3263	22.6829
TCONS_00001122_g.1212	3.04534	1.06911	1.43563	3.40705
TCONS_00001127_g.1220	4.96346	1.15549	1.42232	10.3939
TCONS_00001131_g.1222	1.66322	0.542683	0.445336	2.3946
TCONS_00001132_g.1223	26.1025	7.42212	17.8954	45.3051
TCONS_00001133_g.1224	0.506637	0	0	0.911359
TCONS_00001141_g.1232	9.35398	27.8651	15.6887	6.84105
TCONS_00001143_g.1239	20.3106	8.74088	10.6658	20.5206
TCONS_00001144_g.1240	17.9962	7.74487	9.45048	18.1823
TCONS_00001149_g.1236	25.1752	4.23077	10.4156	20.0595
TCONS_00001151_g.1243	9.81328	10.2586	14.3527	5.72127
TCONS_00001152_g.1244	0.110894	0.0528189	0.130033	2.06305
TCONS_00001153_g.1246	3.64224	1.49811	2.21288	3.31189
TCONS_00001163_g.1252	3.24534	4.03288	4.20046	7.95965
TCONS_00001166_g.1259	7.75261	0.463236	0.807798	19.7795
TCONS_00001167_g.1263	3.79513	0.536735	0.528546	31.385
TCONS_00001168_g.1261	25.5055	18.8861	17.8118	27.6704
TCONS_00001171_g.1265	1.12449	0.309871	0.572143	2.48142
TCONS_00001173_g.1268	4.96346	1.37669	1.01676	11.4068
TCONS_00001174_g.1272	7.56259	4.73463	5.87388	12.231
TCONS_00001174_g.1274	7.56259	4.73463	5.87388	12.231
TCONS_00001183_g.1278	4.06597	1.36133	2.85226	5.62821
TCONS_00001185_g.1281	102.801	57.4586	67.0049	55.7543
TCONS_00001187_g.1287	6.0488	1.78253	1.91287	9.02697
TCONS_00001188_g.1282	1.25284	3.51193	3.75907	1.4099
TCONS_00001189_g.1285	0.847252	1.27926	0.466571	0.952409
TCONS_00001190_g.1288	12.1506	2.35868	3.61307	8.35187
TCONS_00001192_g.1292	42.1246	9.99363	13.1072	71.0239
TCONS_00001193_g.1295	6.20299	7.74886	9.99249	6.79015
TCONS_00001195_g.1297	14.9048	0.52278	0.735434	9.02573
TCONS_00001200_g.1302	40.5153	8.85716	16.1468	44.9319
TCONS_00001203_g.1304	8.19955	9.48348	9.21982	7.87266
TCONS_00001204_g.1305	9.12415	10.4123	10.1536	8.7458
TCONS_00001206_g.1306	39.8219	7.45442	14.0652	42.9989
TCONS_00001207_g.1308	50.8779	8.90146	16.2058	33.0655
TCONS_00001209_g.1313	1.83459	0.520701	0	4.33991
TCONS_00001210_g.1314	19.6011	6.03705	10.2685	10.2357
TCONS_00001211_g.1316	8.84413	1.71255	1.82695	14.9127
TCONS_00001213_g.1319	6.15809	2.6236	2.88952	15.1874
TCONS_00001215_g.1321	3.45148	0.410396	0.673557	6.41819
TCONS_00001217_g.1320	10.8526	15.2282	11.8638	9.49535
TCONS_00001218_g.1326	25.6737	34.7344	30.6666	17.968
TCONS_00001219_g.1328	78.79	8.39742	9.30296	86.3804
TCONS_00001220_g.1329	0.0435391	15.4358	5.18191	0
TCONS_00001221_g.1330	2.07613	6.20385	6.07803	2.14155
TCONS_00001223_g.1334	9.3013	6.22584	8.46057	10.5674
TCONS_00001224_g.1336	50.8268	31.8803	35.8237	34.8671
TCONS_00001225_g.1342	496.378	89.829	213.718	751.067
TCONS_00001226_g.1343	42.2544	11.0157	9.06465	36.8829
TCONS_00001227_g.1344	10.2639	1.29295	1.19365	4.24984
TCONS_00001230_g.1348	10.2907	5.08786	6.7325	13.9067
TCONS_00001232_g.1350	1000.2	601.943	300.91	1111.03
TCONS_00001240_g.1351	5.81625	1.19118	1.95501	8.1437
TCONS_00001245_g.1361	62.7599	40.6185	49.3382	46.6104
TCONS_00001246_g.1362	3.02917	1.82255	1.62291	4.12242
TCONS_00001248_g.1365	93.8674	86.7197	73.0791	43.7446
TCONS_00001249_g.1366	118.162	563.189	383.821	65.3941
TCONS_00001254_g.1372	3.44645	1.70251	2.09567	7.33312
TCONS_00001256_g.1376	9.06832	0.544784	0.825341	39.9343
TCONS_00001256_g.1377	9.06832	0.544784	0.825341	39.9343
TCONS_00001258_g.1380	8.28352	0.497636	0.753913	36.4783
TCONS_00001259_g.1383	8.76819	0.526753	0.798025	38.6126
TCONS_00001260_g.1384	9.99321	1.14456	2.53596	99.9133
TCONS_00001261_g.1385	14.3405	8.8109	9.49446	14.7387
TCONS_00001263_g.1387	3.51793	78.0329	99.3132	0.108214
TCONS_00001265_g.1390	1.10755	2.77006	11.0042	1.97028
TCONS_00001266_g.1391	0.0203087	0.0561039	0.13812	1.21029
TCONS_00001272_g.1393	0.782432	0.0834558	0.102728	1.20704
TCONS_00001275_g.1396	12.1437	4.87964	3.90421	12.6099
TCONS_00001276_g.1397	20.4364	3.47403	5.67262	9.84871
TCONS_00001282_g.1401	7.09444	2.37671	4.95094	11.2342
TCONS_00001284_g.1403	1.31784	0.467834	0.628222	0.861873
TCONS_00001284_g.1404	1.31784	0.467834	0.628222	0.861873
TCONS_00001291_g.1405	1.37751	0.261842	0.322308	3.0204
TCONS_00001291_g.1407	1.37751	0.261842	0.322308	3.0204
TCONS_00001292_g.1408	1.58926	0.386092	0.407359	3.876
TCONS_00001294_g.1409	14.3711	4.32449	3.63531	36.6641
TCONS_00001295_g.1410	0.135255	0	0	17.8243
TCONS_00001299_g.1413	18.2694	4.78436	6.64102	24.4965
TCONS_00001301_g.1414	1.25174	0.485414	0.113811	6.3067
TCONS_00001304_g.1416	6.51155	0.367411	0.361805	4.41929
TCONS_00001307_g.1420	0.954972	5.04475	1.93417	0.618334
TCONS_00001308_g.1423	0.510811	0.0624398	1.07603	5.95933
TCONS_00001310_g.1426	0.327982	0.100674	0	1.26686
TCONS_00001314_g.1432	4.71702	3.82951	3.27351	4.58518
TCONS_00001316_g.1435	5.21651	3.34967	3.85429	4.44485
TCONS_00001321_g.1445	3.01345	0.901708	0.787698	4.19747
TCONS_00001322_g.1446	1.16541	0.231618	0	1.88316
TCONS_00001324_g.1449	60.7236	46.356	77.3739	25.976
TCONS_00001329_g.1452	120.211	75.3322	64.2593	66.4297
TCONS_00001331_g.1453	2.03883	0.0893082	0.073288	4.37617
TCONS_00001334_g.1459	1.25989	1.26732	0.684869	1.25026
TCONS_00001342_g.1460	2.95195	0.670125	0.888327	4.48595
TCONS_00001343_g.1462	8.91457	4.52398	3.03747	7.92101
TCONS_00001345_g.1464	18.7057	2.75246	2.36233	4.91918
TCONS_00001346_g.1466	21.1081	3.10595	2.66572	5.54862
TCONS_00001351_g.1467	6.43264	1.18835	2.02539	1.03827
TCONS_00001352_g.1468	3.41192	0.81255	1.75033	4.54814
TCONS_00001355_g.1471	2.91451	1.09371	0.590148	4.19796
TCONS_00001356_g.1475	3.14399	1.17982	0.636614	4.52849
TCONS_00001356_g.1477	3.14399	1.17982	0.636614	4.52849
TCONS_00001363_g.1496	3.49785	1.91031	4.50696	1.32249
TCONS_00001366_g.1501	12.2597	9.98576	8.07219	8.99515
TCONS_00001368_g.1506	15.8195	12.8331	10.3413	11.6074
TCONS_00001369_g.1507	0.651387	0	0.183061	12.5168
TCONS_00001374_g.1513	1.05948	0.116145	0.16339	1.55917
TCONS_00001377_g.1517	9.61346	5.15265	4.22836	18.9088
TCONS_00001379_g.1519	14.5782	4.34395	4.18468	10.479
TCONS_00001381_g.1521	5.35413	0.176926	0.217783	14.6813
TCONS_00001383_g.1523	16.6055	1.36765	2.49806	31.1797
TCONS_00001384_g.1524	0.897647	1.82338	3.59111	1.70846
TCONS_00001385_g.1525	0.402237	0.943471	2.06461	0.659583
TCONS_00001386_g.1526	6.74268	1.85294	1.98073	7.73188
TCONS_00001399_g.1542	1.66137	0.301114	1.13146	3.28671
TCONS_00001402_g.1551	8.02747	1.99686	3.07249	11.2701
TCONS_00001403_g.1552	3.09658	0.582169	1.1803	2.31139
TCONS_00001406_g.1557	12.4544	3.33774	8.21703	18.524
TCONS_00001409_g.1564	0.00752039	0	0	0.0127322
TCONS_00001414_g.1572	9.22901	5.01937	6.23622	9.92216
TCONS_00001416_g.1574	3.27884	0.529705	0.652028	6.12467
TCONS_00001417_g.1577	0.311258	1.30515	0.945029	0.0815546
TCONS_00001417_g.1578	0.311258	1.30515	0.945029	0.0815546
TCONS_00001418_g.1580	0.279525	1.14787	3.59658	8.14319
TCONS_00001419_g.1581	0.202033	0.829646	2.59951	5.88567
TCONS_00001427_g.1583	4.73087	0.702768	1.07102	3.67523
TCONS_00001428_g.1585	7.96905	47.5088	57.5803	11.1805
TCONS_00001429_g.1586	2.21223	0.695407	0.503527	2.92811
TCONS_00001429_g.1587	2.21223	0.695407	0.503527	2.92811
TCONS_00001430_g.1589	2.911	0.231618	0.57021	6.80967
TCONS_00001431_g.1590	2.18729	1.65364	1.43036	2.25694
TCONS_00001432_g.1591	10.4559	1.81713	2.79595	12.748
TCONS_00001434_g.1593	2.16339	0.0448684	0	0.216314
TCONS_00001435_g.1594	10.5075	4.6036	6.09322	17.5144
TCONS_00001437_g.1596	0.36425	0.121236	0	0.0990659
TCONS_00001438_g.1598	9.0363	7.87875	6.80573	3.67643
TCONS_00001439_g.1601	3.18817	7.60358	4.67973	0.543649
TCONS_00001440_g.1602	2.32343	0.564271	0.694577	3.2103
TCONS_00001442_g.1605	4.24343	12.4727	25.2872	0.0666133
TCONS_00001443_g.1606	1.60721	0.816178	1.10512	2.76774
TCONS_00001443_g.1607	1.60721	0.816178	1.10512	2.76774
TCONS_00001450_g.1615	1.67154	0	0	1.97327
TCONS_00001452_g.1618	37.6422	148.714	132.118	18.7931
TCONS_00001463_g.1621	0.357219	0	0	0.912476
TCONS_00001468_g.1625	36.3446	10.7879	9.72348	68.3244
TCONS_00001472_g.1630	3.65343	0.48994	0.964929	5.61018
TCONS_00001474_g.1631	35.5682	107.62	88.8676	20.6092
TCONS_00001475_g.1632	23.2721	26.4593	22.5815	4.67008
TCONS_00001479_g.1635	20.1983	0.913611	2.3429	29.8399
TCONS_00001483_g.1636	29.861	78.3393	28.8223	26.7471
TCONS_00001484_g.1638	2.48864	0.572916	0.31343	2.64764
TCONS_00001485_g.1640	2.36794	1.12269	2.02686	2.53199
TCONS_00001486_g.1641	55.351	69.8087	58.4584	37.2603
TCONS_00001487_g.1642	0.171154	0.112576	0.277146	1.26946
TCONS_00001491_g.1648	7.10019	1.78315	2.3463	9.27248
TCONS_00001495_g.1654	12.7099	0.654188	3.4143	6.4981
TCONS_00001496_g.1655	8.47547	1.32711	1.61772	10.8201
TCONS_00001498_g.1656	14.5365	37.3451	37.0498	22.0654
TCONS_00001499_g.1659	0.936345	0.858417	0.84532	1.22051
TCONS_00001500_g.1658	0.585577	0.128387	0.158036	2.00902
TCONS_00001501_g.1661	4.10482	2.56331	1.78954	12.0328
TCONS_00001502_g.1662	10.3645	1.24786	1.38544	15.265
TCONS_00001503_g.1663	0.700595	58.9465	29.9255	0.181397
TCONS_00001508_g.1665	1.1402	1.38608	0.383887	1.36621
TCONS_00001509_g.1668	30.9615	15.436	23.9479	20.7238
TCONS_00001512_g.1674	16.6745	14.3476	15.029	10.8411
TCONS_00001515_g.1678	5.39114	0.729601	1.68029	15.9469
TCONS_00001517_g.1685	12.2059	1.73811	3.3281	31.9613
TCONS_00001519_g.1690	18.1993	14.6146	12.7802	14.81
TCONS_00001520_g.1691	1.90848	0.488776	0.962636	1.91177
TCONS_00001521_g.1693	2.95688	0.757278	1.49145	2.96197
TCONS_00001523_g.1695	17.476	1.96314	3.53179	15.7978
TCONS_00001525_g.1698	3.233	0.174895	1.14818	9.91814
TCONS_00001526_g.1700	3.94919	0.0496804	0.244612	11.5169
TCONS_00001527_g.1703	23.984	10.2874	16.1167	25.7477
TCONS_00001528_g.1704	13.099	5.07575	6.9173	9.68753
TCONS_00001529_g.1705	0.58603	0.16386	0.0806798	3.54822
TCONS_00001530_g.1706	4.54947	0.212916	0.299525	10.7595
TCONS_00001533_g.1712	1.60746	13.1408	11.4901	0.662782
TCONS_00001536_g.1714	18.8929	15.7719	16.1299	26.9898
TCONS_00001538_g.1715	5.36625	6.37131	12.1506	2.28047
TCONS_00001540_g.1717	1.55301	0.262804	0.161746	5.04115
TCONS_00001541_g.1721	1.53463	0.259693	0.159832	4.98148
TCONS_00001542_g.1724	6.68872	67.8257	17.8259	0.0599163
TCONS_00001558_g.1729	4.86099	2.26454	2.22999	8.45184
TCONS_00001569_g.1734	1.0298	1.53777	2.68159	0.303669
TCONS_00001570_g.1736	1.45412	1.18614	1.94674	0.129231
TCONS_00001572_g.1737	11.3582	68.7948	39.8433	1.53453
TCONS_00001573_g.1739	0.828856	3.56382	4.3868	1.18669
TCONS_00001574_g.1742	11.3219	11.9776	13.9103	12.8895
TCONS_00001574_g.1744	11.3219	11.9776	13.9103	12.8895
TCONS_00001576_g.1749	9.04665	3.91249	4.00098	12.6504
TCONS_00001581_g.1765	0.00609761	0	0	0
TCONS_00001586_g.1769	4243.59	3955.95	5095.31	217.059
TCONS_00001587_g.1770	2.57865	1.58538	1.47446	4.32398
TCONS_00001588_g.1773	46.5962	47.5214	33.7827	21.6626
TCONS_00001589_g.1776	21.0207	10.9213	9.83082	15.7922
TCONS_00001591_g.1772	8.52573	3.67596	5.77872	14.3854
TCONS_00001592_g.1775	50.9599	55.766	34.1044	26.8269
TCONS_00001608_g.1787	20.3736	0.662237	1.37291	38.2412
TCONS_00001609_g.1791	16.3103	2.73674	5.00991	19.3983
TCONS_00001610_g.1788	24.2861	15.913	22.6925	34.4562
TCONS_00001611_g.1790	31.1654	20.4206	29.1204	44.2163
TCONS_00001614_g.1795	21.5859	22.5078	16.6367	29.7744
TCONS_00001615_g.1796	20.2679	2.37132	3.34817	26.9708
TCONS_00001616_g.1797	14.4479	29.5903	23.8843	2.74031
TCONS_00001617_g.1798	5.26207	12.4484	12.7158	4.38761
TCONS_00001619_g.1799	6.16695	2.11765	3.64935	5.16525
TCONS_00001620_g.1803	7.15672	0.851664	1.64739	6.55658
TCONS_00001621_g.1804	5.95144	2.84308	3.19966	6.90315
TCONS_00001622_g.1806	2.25639	1.30201	4.50754	1.29332
TCONS_00001628_g.1807	3.79726	0.392888	0.604521	6.43287
TCONS_00001629_g.1808	9.25058	0.753395	1.60745	14.3769
TCONS_00001631_g.1809	0.0118037	0	0.200692	2.29816
TCONS_00001633_g.1811	4.92976	64.7423	33.0002	0.106491
TCONS_00001634_g.1812	3.55804	0.756338	0.892207	5.11805
TCONS_00001635_g.1813	31.0114	29.4343	58.2487	10.6237
TCONS_00001636_g.1814	1.65991	0.636886	1.10677	2.8868
TCONS_00001637_g.1815	2.36576	0.594971	2.59145	2.41963
TCONS_00001638_g.1816	6.88541	4.04389	5.1621	6.7373
TCONS_00001644_g.1818	13.3514	2.0256	4.16476	20.4643
TCONS_00001645_g.1819	35.018	10.7001	15.6122	39.2567
TCONS_00001648_g.1825	0.401284	0.161442	0.264964	1.98759
TCONS_00001649_g.1826	1.1428	0.0276447	0.204172	1.98561
TCONS_00001650_g.1829	4.47638	1.47579	1.87002	4.55764
TCONS_00001651_g.1832	1.60521	0.394017	0.264549	1.84398
TCONS_00001658_g.1834	3.97077	2.24375	1.84126	8.53568
TCONS_00001662_g.1837	6.91057	1.16597	1.72227	21.7164
TCONS_00001663_g.1838	1.19208	3.45724	2.16387	2.38452
TCONS_00001665_g.1841	12.3407	6.74185	6.52338	12.5501
TCONS_00001666_g.1843	5.59612	0.869057	1.66405	9.646
TCONS_00001668_g.1844	8.06669	2.84182	4.51835	12.317
TCONS_00001669_g.1845	0.0322302	0.111297	0	0.300117
TCONS_00001670_g.1846	9.16665	12.6767	5.5399	0.159362
TCONS_00001671_g.1847	1.65255	0.401869	0.791476	11.3291
TCONS_00001673_g.1851	287.745	10.9732	22.1657	620.14
TCONS_00001673_g.1852	287.745	10.9732	22.1657	620.14
TCONS_00001675_g.1860	22.6263	1.86529	1.96803	39.5263
TCONS_00001679_g.1870	160.225	51.9479	64.4323	253.7
TCONS_00001680_g.1871	5.04144	0.760358	0.467973	13.5498
TCONS_00001684_g.1872	17.4444	19.6761	20.6247	19.5574
TCONS_00001686_g.1875	19.0594	6.68057	9.15353	23.8661
TCONS_00001696_g.1877	1.721	0.0939592	0.154209	9.00085
TCONS_00001698_g.1881	1.15489	23.0485	10.6842	1.08785
TCONS_00001700_g.1879	127.328	35.6341	39.6802	237.171
TCONS_00001702_g.1882	3.62896	1.27842	1.53705	4.13482
TCONS_00001703_g.1883	0.388798	0.0534364	0.0657764	2.10245
TCONS_00001708_g.1892	6.84976	2.50023	3.10074	9.27961
TCONS_00001712_g.1898	14.9843	2.0878	8.61275	22.7361
TCONS_00001716_g.1902	1.31418	0.270035	0.664788	3.87126
TCONS_00001718_g.1903	42.3212	4.71343	6.68096	35.7985
TCONS_00001722_g.1906	0.962635	0.336623	0.552479	7.41761
TCONS_00001730_g.1908	0.022979	0	0	0.674336
TCONS_00001735_g.1915	16.3269	14.6824	17.6949	17.7201
TCONS_00001738_g.1920	10.7621	4.68047	5.43673	10.2994
TCONS_00001739_g.1922	13.3524	36.3527	19.4372	17.1221
TCONS_00001740_g.1923	4.79829	1.37669	1.54935	10.5422
TCONS_00001741_g.1926	9.80788	1.21533	3.95996	14.0054
TCONS_00001742_g.1924	8.8866	2.25067	2.55731	89.0265
TCONS_00001743_g.1928	2.11521	0.352618	0.124013	4.12445
TCONS_00001744_g.1930	1.04818	0	0	0.289968
TCONS_00001745_g.1931	1.57483	0.0330086	0	0.520568
TCONS_00001746_g.1932	12.1492	6.62217	9.3981	19.3084
TCONS_00001747_g.1934	14.2157	10.0316	8.91404	12.8292
TCONS_00001750_g.1933	59.0106	48.4376	70.2509	56.6974
TCONS_00001751_g.1935	42.386	6.56983	11.8171	49.7718
TCONS_00001753_g.1938	5.20433	2.07258	1.07419	3.90414
TCONS_00001755_g.1941	11.7874	3.65846	4.02734	11.4936
TCONS_00001757_g.1945	12.0368	12.7338	10.9882	7.34799
TCONS_00001761_g.1948	5.60133	3.02871	1.58163	2.21237
TCONS_00001762_g.1950	0.819633	0.252287	0.543457	7.02978
TCONS_00001764_g.1951	2.86943	1.20279	1.55105	4.35257
TCONS_00001765_g.1952	16.7479	11.0199	12.2186	17.5077
TCONS_00001768_g.1953	3.30135	2.94877	4.40752	1.52317
TCONS_00001770_g.1958	90.2219	61.3766	47.5246	102.34
TCONS_00001771_g.1962	16.3543	9.98978	14.4784	9.50263
TCONS_00001772_g.1963	2.33698	0.115907	0.142673	1.45382
TCONS_00001773_g.1964	5.10466	1.55704	2.82447	6.03744
TCONS_00001775_g.1970	1.80082	0.218515	0.62761	5.50695
TCONS_00001776_g.1972	34.8712	4.52534	7.10222	45.1872
TCONS_00001777_g.1974	7.50048	2.69563	5.75143	9.91945
TCONS_00001778_g.1975	0.928384	0.0625538	0.307997	6.40468
TCONS_00001781_g.1978	1.21435	0.21974	0	1.92724
TCONS_00001783_g.1979	9.59862	8.84486	9.06362	10.7586
TCONS_00001786_g.1986	58.023	121.787	103.511	39.3269
TCONS_00001788_g.1987	10.4873	5.21208	5.99811	7.70646
TCONS_00001789_g.1989	20.3255	10.1015	11.6249	14.9359
TCONS_00001800_g.2001	38.9021	10.6902	17.8584	37.5707
TCONS_00001802_g.2004	41.3552	11.3493	18.9595	39.9912
TCONS_00001807_g.2013	5.62576	2.12181	2.91151	6.04273
TCONS_00001810_g.2017	2.30897	1.00023	1.26639	2.94237
TCONS_00001812_g.2018	6.17379	3.86946	2.56471	10.1018
TCONS_00001814_g.2020	2.95588	2.09021	4.11664	0.129047
TCONS_00001819_g.2022	0.763818	0.0750919	0	2.66916
TCONS_00001822_g.2030	2.89733	0.918493	0.646056	4.47638
TCONS_00001825_g.2027	3.11965	0.530583	0.65311	4.57093
TCONS_00001828_g.2034	2.31494	0.471863	0.819995	3.97596
TCONS_00001829_g.2035	1.43855	6.84972	3.49414	3.70621
TCONS_00001830_g.2036	1.17556	1.00232	0.822525	14.6224
TCONS_00001832_g.2039	2.29994	0.185998	0.0915801	0.781204
TCONS_00001833_g.2040	119.416	144.311	138.005	82.4233
TCONS_00001834_g.2041	37.4693	2.47492	4.27412	23.1029
TCONS_00001837_g.2050	0.348869	1.53327	1.61772	0.143187
TCONS_00001840_g.2054	8.37897	0.179675	0.0631906	2.31554
TCONS_00001841_g.2055	2.12627	1.8384	2.31813	3.0997
TCONS_00001843_g.2057	2.63189	23.2301	13.3689	6.64372
TCONS_00001844_g.2059	8.12295	2.39323	1.73288	7.81084
TCONS_00001846_g.2061	13.7753	1.21871	1.21288	7.24003
TCONS_00001847_g.2062	12.943	1.14305	1.13759	6.79654
TCONS_00001848_g.2063	11.5626	12.444	9.86079	6.10742
TCONS_00001849_g.2065	10.4984	15.7873	16.5793	10.3744
TCONS_00001850_g.2066	5.91814	0.868346	1.29259	15.5128
TCONS_00001851_g.2068	0.0411478	0.284182	0	0.0290268
TCONS_00001852_g.2072	3.44514	0.101972	0.0836798	4.26065
TCONS_00001853_g.2069	3.53405	1.81693	0.795205	16.4898
TCONS_00001854_g.2070	34.1445	29.1718	25.774	19.3688
TCONS_00001855_g.2071	1.02346	0.184795	0.682408	1.48737
TCONS_00001856_g.2073	6.88939	7.79784	5.6912	6.651
TCONS_00001859_g.2077	1.86494	0.586287	0.811887	1.80252
TCONS_00001860_g.2079	7.20603	1.408	2.39975	16.2047
TCONS_00001861_g.2085	4.50285	0.822707	1.62031	7.99094
TCONS_00001864_g.2081	10.366	2.33622	3.09692	11.6522
TCONS_00001865_g.2082	8.72018	0.678801	0.928395	21.6661
TCONS_00001867_g.2088	8.32951	0.810006	1.27624	14.4714
TCONS_00001869_g.2090	4.8624	0.322125	0.264342	10.463
TCONS_00001872_g.2095	11.4234	4.27027	5.54521	12.1668
TCONS_00001873_g.2096	3.74007	8.81127	6.53734	6.13478
TCONS_00001874_g.2098	4.78393	1.16696	0.897778	6.04916
TCONS_00001875_g.2099	7.62748	2.34634	2.81773	14.9594
TCONS_00001877_g.2101	3.94858	0.624295	0.419161	6.02883
TCONS_00001878_g.2102	3.22558	1.17635	1.5385	4.46071
TCONS_00001883_g.2114	1.38961	0.486617	0.532436	3.32684
TCONS_00001885_g.2115	0.281167	13.9496	16.1953	0.064765
TCONS_00001886_g.2116	1.35876	0.447831	0.701589	2.17567
TCONS_00001888_g.2119	106.753	84.4218	93.4589	110.43
TCONS_00001891_g.2121	11.6596	12.0145	18.0754	3.67765
TCONS_00001898_g.2124	1.63773	0.0408332	0.804204	3.65359
TCONS_00001902_g.2127	27.3746	9.11065	7.76874	4.58322
TCONS_00001903_g.2128	7.27108	1.50793	2.49621	9.99554
TCONS_00001904_g.2129	0.86302	1.14971	3.12836	3.27329
TCONS_00001907_g.2134	30.3491	30.1799	21.4736	32.62
TCONS_00001907_g.2135	30.3491	30.1799	21.4736	32.62
TCONS_00001913_g.2141	12.0746	7.06612	11.6451	13.9864
TCONS_00001914_g.2142	1.74312	0.524686	0.717611	5.95946
TCONS_00001918_g.2144	13.5203	8.44709	10.8008	12.2103
TCONS_00001921_g.2146	0.663099	0.240242	0.66537	1.00608
TCONS_00001922_g.2148	7.177	1.40949	2.49125	9.55648
TCONS_00001923_g.2149	1.49148	0.569917	1.0393	1.97835
TCONS_00001928_g.2152	0.838755	6.74685	4.86549	0.0779627
TCONS_00001930_g.2154	12.0145	13.0369	15.2923	7.54476
TCONS_00001932_g.2156	27.6011	6.65518	7.02176	27.0786
TCONS_00001933_g.2157	1201.12	2193.25	3090.97	33.1793
TCONS_00001937_g.2160	12.8728	3.28752	0.911177	1.74523
TCONS_00001939_g.2166	1.62676	0.844738	1.6637	0.347893
TCONS_00001942_g.2165	4.40523	0.38852	0.735755	9.99307
TCONS_00001948_g.2177	3.19079	3.05632	1.88106	4.37901
TCONS_00001954_g.2194	11.896	9.25966	7.96707	8.11666
TCONS_00001961_g.2201	14.7077	31.2691	17.1183	7.96153
TCONS_00001963_g.2205	2.02863	0.702718	0.97312	5.09974
TCONS_00001966_g.2209	1.88101	0.920254	2.03898	3.11316
TCONS_00001968_g.2214	6.83549	10.438	11.1613	6.96987
TCONS_00001969_g.2210	10.7748	3.08974	4.57418	10.1808
TCONS_00001971_g.2217	0.398849	0.306067	1.88373	0.762796
TCONS_00001972_g.2218	0.484936	0.630427	3.29804	0.689003
TCONS_00001975_g.2223	18.9222	4.24757	4.87989	9.95228
TCONS_00001977_g.2227	3.2845	0	0.832259	2.78451
TCONS_00001977_g.2228	3.2845	0	0.832259	2.78451
TCONS_00001979_g.2226	8.44862	6.7075	5.84527	11.1607
TCONS_00001981_g.2231	1.89291	0.997947	1.2284	4.01204
TCONS_00001982_g.2232	6.94028	1.63484	2.22645	6.11947
TCONS_00001986_g.2237	1.97987	0.0878398	0.25229	1.60421
TCONS_00001989_g.2245	3.02179	3.07768	1.73184	4.06691
TCONS_00001990_g.2241	2.22012	9.13142	7.93421	6.79124
TCONS_00001992_g.2246	8.52106	2.08905	2.80524	12.9735
TCONS_00001993_g.2248	0.602975	0.306203	0.301531	0.965806
TCONS_00001994_g.2249	2.11666	2.64864	2.00633	2.95509
TCONS_00001995_g.2251	4.46115	0.997378	1.60135	4.20252
TCONS_00001996_g.2250	5.97303	0.166506	0.204957	1.60208
TCONS_00001997_g.2252	84.6739	645.161	1018.55	3.11479
TCONS_00001999_g.2254	11.8119	29.22	35.2679	9.79219
TCONS_00002011_g.2255	0.0166839	0	0	1.50647
TCONS_00002013_g.2256	3.26208	1.57288	2.61943	11.8319
TCONS_00002014_g.2258	0.250127	0.647801	2.39219	13.4011
TCONS_00002015_g.2260	10.5837	12.3417	13.1571	7.17343
TCONS_00002020_g.2273	2.45282	1.25482	3.08919	3.654
TCONS_00002022_g.2275	54.8577	69.3973	75.7915	33.7843
TCONS_00002023_g.2259	20.91	13.524	21.7336	23.2477
TCONS_00002024_g.2276	4.13622	1.01364	2.04172	17.0174
TCONS_00002025_g.2277	4.03281	0.317402	1.1721	12.4882
TCONS_00002026_g.2279	1.16212	1.20016	1.84663	2.48849
TCONS_00002034_g.2284	12.7597	1.7478	5.69085	17.8661
TCONS_00002043_g.2289	13.6403	3.67988	5.57497	15.0949
TCONS_00002050_g.2296	3.44309	0.592203	0.224295	6.19031
TCONS_00002053_g.2301	7.13311	4.37901	7.91693	10.8633
TCONS_00002054_g.2298	1.0718	0.0352488	0.260332	2.54906
TCONS_00002060_g.2304	13.2687	69.1246	49.5763	9.97483
TCONS_00002062_g.2305	56.8062	73.2409	58.3728	21.9165
TCONS_00002063_g.2306	0.449621	1.33952	2.39833	0.577134
TCONS_00002065_g.2309	0.538364	2.99265	3.1256	1.14859
TCONS_00002066_g.2310	4.57447	9.83251	10.4497	0.851741
TCONS_00002069_g.2316	7.80264	5.07844	4.47616	4.10877
TCONS_00002074_g.2322	11.9524	433.145	208.222	0.411203
TCONS_00002079_g.2323	1.50116	0.0341599	0.0840968	1.92043
TCONS_00002083_g.2329	0.442546	2.8766	1.1803	0.313408
TCONS_00002085_g.2330	15.0788	17.5651	16.139	22.5396
TCONS_00002086_g.2332	1.78213	0.111587	0.219769	7.62822
TCONS_00002088_g.2337	4.20689	0.246615	0.531239	5.94224
TCONS_00002089_g.2338	1.05071	0.623263	0.876791	0.85124
TCONS_00002090_g.2339	1.35048	0.726773	1.78921	1.03927
TCONS_00002092_g.2340	29.0529	18.5518	28.7045	31.2545
TCONS_00002093_g.2341	23.1036	25.5273	29.2186	24.6084
TCONS_00002094_g.2342	1.17154	0.383011	0	2.60548
TCONS_00002094_g.2343	1.17154	0.383011	0	2.60548
TCONS_00002096_g.2347	29.1098	16.5703	16.9938	37.0855
TCONS_00002098_g.2353	16.3851	0.971606	1.64447	7.28432
TCONS_00002102_g.2356	0.310741	0	0	0.710936
TCONS_00002103_g.2357	0.432918	0.139065	0	0.988619
TCONS_00002105_g.2358	65.5884	94.7966	110.104	16.626
TCONS_00002106_g.2359	69.1041	99.878	116.006	17.5172
TCONS_00002112_g.2365	0.276652	0	0.138346	2.622
TCONS_00002114_g.2368	7.46931	4.66538	4.26604	8.64652
TCONS_00002115_g.2370	5.02385	1.45298	2.45092	7.54359
TCONS_00002118_g.2374	24.4545	13.048	14.7394	7.92334
TCONS_00002121_g.2379	0.797389	0.0798125	0	4.21957
TCONS_00002125_g.2380	25.1101	27.9243	20.8607	23.8879
TCONS_00002126_g.2381	2.13124	0.217096	0.213784	4.09431
TCONS_00002129_g.2384	8.80371	3.68363	3.41405	14.4623
TCONS_00002131_g.2385	1.47848	0.282329	0.579211	3.14522
TCONS_00002136_g.2387	0.65798	0.237091	0.0972808	1.54665
TCONS_00002138_g.2389	2.86519	1.10169	2.92083	0.824053
TCONS_00002140_g.2390	6.53853	0.578942	0.450086	7.96007
TCONS_00002142_g.2394	0.0566605	0	0	0.805792
TCONS_00002146_g.2395	9.88342	1.12638	0.739462	0.012272
TCONS_00002147_g.2397	3.31814	36.6357	34.6172	0.0310542
TCONS_00002150_g.2399	2.44017	0.410041	0.201893	0.0201035
TCONS_00002151_g.2400	23.0107	4.99327	8.66316	27.9117
TCONS_00002154_g.2408	3.79789	1.04851	2.24821	4.95822
TCONS_00002155_g.2409	6.66271	1.85512	1.78711	10.9341
TCONS_00002157_g.2412	11.3418	0.88834	1.54374	25.1329
TCONS_00002158_g.2413	44.3187	146.221	143.58	14.6594
TCONS_00002162_g.2417	6.597	0.204196	0.502702	16.3852
TCONS_00002163_g.2419	0.285804	0	0	0.451615
TCONS_00002164_g.2420	0.659104	0	0	1.10829
TCONS_00002165_g.2418	11.2172	7.97296	19.4184	4.38976
TCONS_00002168_g.2421	5.41498	6.97054	9.37052	7.46832
TCONS_00002169_g.2422	0.867487	0.0247059	0.121645	1.58072
TCONS_00002172_g.2425	11.4741	12.2294	8.51514	10.2959
TCONS_00002178_g.2428	0.798144	0.344517	0.848152	0.323744
TCONS_00002179_g.2429	0.742136	0.18809	0.694577	0.222857
TCONS_00002180_g.2430	0.0274984	0.094957	0	1.89714
TCONS_00002181_g.2431	12.32	8.97795	7.43445	18.7806
TCONS_00002182_g.2432	1.16166	0.416772	0.684021	66.1874
TCONS_00002183_g.2433	0.264428	0.0948694	0.155703	15.0662
TCONS_00002184_g.2434	0.829312	0.0342966	0.0844333	3.06592
TCONS_00002185_g.2435	34.414	38.9149	36.7198	34.9846
TCONS_00002186_g.2436	9.06551	6.54217	5.74538	8.10315
TCONS_00002187_g.2437	12.7504	77.1801	146.981	1.43768
TCONS_00002188_g.2438	13.488	2.11312	2.31209	18.8594
TCONS_00002190_g.2440	39.7365	77.9924	58.2233	1.09655
TCONS_00002195_g.2444	10.9123	18.1753	11.7586	11.0489
TCONS_00002197_g.2452	9.11586	2.36682	5.2441	13.1835
TCONS_00002199_g.2455	3.44349	1.18153	1.11875	5.25065
TCONS_00002200_g.2442	13.9189	35.8549	33.3017	6.92503
TCONS_00002201_g.2448	4.96997	4.72355	2.76874	4.99196
TCONS_00002202_g.2450	6.33297	6.01897	3.52806	6.361
TCONS_00002203_g.2456	19.1123	24.7591	12.1443	7.03481
TCONS_00002209_g.2458	11.7765	4.65934	6.32055	14.0041
TCONS_00002212_g.2461	5.26222	1.81577	1.76097	7.88171
TCONS_00002215_g.2465	6.46356	8.44345	6.89025	11.4407
TCONS_00002218_g.2469	4.52579	1.1958	1.79904	53.9861
TCONS_00002218_g.2470	0.0192382	0	0	0.135712
TCONS_00002222_g.2474	8.91652	1.42619	1.75554	12.5154
TCONS_00002224_g.2475	8.86777	7.45829	7.29742	8.2509
TCONS_00002226_g.2477	0.274405	0	0.0586864	1.64988
TCONS_00002227_g.2479	6.94515	0.927098	0.741774	4.63628
TCONS_00002229_g.2481	10.4665	6.19908	3.45195	10.5169
TCONS_00002232_g.2485	19.6753	12.1335	17.1211	24.1216
TCONS_00002233_g.2483	9.22516	5.18315	6.5458	9.39471
TCONS_00002235_g.2490	1.41023	0.649305	1.03432	2.58106
TCONS_00002240_g.2501	7.38765	2.18993	2.95651	9.17677
TCONS_00002240_g.2503	0.0127858	0	0	0.0346348
TCONS_00002241_g.2505	14.6754	2.2672	2.83007	18.2443
TCONS_00002244_g.2509	0.647163	0.427522	0.478408	2.98846
TCONS_00002247_g.2511	1.23389	0.0771192	0	1.99763
TCONS_00002248_g.2512	1.34299	0.11594	0.0951422	1.9895
TCONS_00002251_g.2515	1.82074	0.334434	0.493997	2.66718
TCONS_00002252_g.2516	167.769	264.634	183.186	36.3467
TCONS_00002252_g.2518	167.769	264.634	183.186	36.3467
TCONS_00002254_g.2522	49.3976	19.0805	9.90128	78.2776
TCONS_00002255_g.2514	11.2204	1.00157	1.35217	19.0215
TCONS_00002258_g.2524	1.46688	164.657	150.051	0.0135155
TCONS_00002263_g.2529	1.94676	160.38	54.1154	0.0348774
TCONS_00002265_g.2532	0.786635	0	0	1.02143
TCONS_00002266_g.2533	0.0744519	0	0	0.112044
TCONS_00002267_g.2534	19.0701	4.47935	5.92218	23.2356
TCONS_00002270_g.2537	7.87315	4.94461	7.02284	7.78814
TCONS_00002272_g.2539	6.46045	3.16003	2.87505	9.43613
TCONS_00002273_g.2541	6.49953	3.17914	2.89244	9.4932
TCONS_00002276_g.2545	0.0147502	0	0	2.68871
TCONS_00002277_g.2546	0.00986771	0	0	1.79871
TCONS_00002279_g.2547	37.2756	40.2885	40.3092	13.9461
TCONS_00002280_g.2548	3.42016	1.22865	3.17601	3.40849
TCONS_00002285_g.2550	12.7437	12.2563	9.97921	11.3739
TCONS_00002286_g.2552	17.0027	12.7982	16.2096	4.40507
TCONS_00002289_g.2554	8.83665	3.50703	5.41728	19.5149
TCONS_00002291_g.2557	170.692	275.29	550.49	43.3331
TCONS_00002293_g.2559	0.0101399	0	0	0.46351
TCONS_00002297_g.2561	15.4809	0.684967	0.613196	29.7765
TCONS_00002298_g.2562	5.94093	1.97103	1.86008	15.1664
TCONS_00002302_g.2567	5.48784	6.49848	5.3661	4.71162
TCONS_00002303_g.2569	1.43718	0.57303	1.30995	1.27763
TCONS_00002307_g.2579	16.3748	4.79272	6.75129	7.51843
TCONS_00002324_g.2592	11.2006	2.77221	3.67488	19.2896
TCONS_00002325_g.2594	2.464	0.18364	0.753492	4.65181
TCONS_00002326_g.2595	8.76396	3.37248	2.84035	8.60813
TCONS_00002331_g.2599	16.5134	8.27916	11.2216	17.1486
TCONS_00002339_g.2606	87.5032	20.2517	27.0674	82.5714
TCONS_00002340_g.2608	13.3712	5.81567	4.28044	23.3175
TCONS_00002347_g.2613	0.170227	0	0	0.535948
TCONS_00002348_g.2615	8.49522	4.03288	3.8278	10.315
TCONS_00002351_g.2620	9.27323	3.48497	4.60173	12.6722
TCONS_00002355_g.2624	17.5903	20.2276	18.215	14.1346
TCONS_00002357_g.2626	0.930061	0.216274	0.425949	0.537243
TCONS_00002357_g.2627	0.930061	0.216274	0.425949	0.537243
TCONS_00002358_g.2629	39.2198	39.3206	37.362	33.5697
TCONS_00002359_g.2630	1.16154	1.97032	3.26675	1.32086
TCONS_00002364_g.2632	27.7341	4.58137	6.63452	13.6597
TCONS_00002365_g.2634	15.6063	4.21901	5.84246	16.2391
TCONS_00002366_g.2636	11.7276	4.4643	10.2054	7.05266
TCONS_00002369_g.2638	0.0415078	0.0905267	0.37144	0.0394519
TCONS_00002370_g.2639	11.9054	17.3195	19.0323	9.56875
TCONS_00002372_g.2640	38.2035	0.74369	1.25871	58.6918
TCONS_00002376_g.2651	7.74305	4.27811	5.91589	6.62562
TCONS_00002378_g.2656	10.1882	5.30461	6.55203	14.7122
TCONS_00002380_g.2661	2.29319	0	0.261678	5.01156
TCONS_00002383_g.2664	3.85971	0.440085	0.851263	6.87878
TCONS_00002384_g.2665	5.68855	2.50389	2.49504	7.54589
TCONS_00002385_g.2666	0.0674383	0	0	0.60132
TCONS_00002386_g.2667	3.91026	1.08332	1.71449	4.53359
TCONS_00002387_g.2668	4.55662	32.2387	22.7179	2.05913
TCONS_00002389_g.2669	5.39187	1.01514	1.70672	0.697996
TCONS_00002390_g.2670	8.09407	1.15828	2.44415	10.7401
TCONS_00002391_g.2671	16.1327	6.12277	12.0323	13.6862
TCONS_00002392_g.2675	136.011	24.3877	9.91795	9.34088
TCONS_00002394_g.2674	10.999	1.22719	2.41693	34.1479
TCONS_00002396_g.2677	0.159402	26.9528	9.34564	0.0124079
TCONS_00002397_g.2679	0.0356717	0.281556	0	0
TCONS_00002398_g.2680	19.3587	17.0532	26.6386	27.6572
TCONS_00002401_g.2683	6.46252	5.29691	5.7792	7.14659
TCONS_00002403_g.2684	0.190266	0.114265	0	1.49391
TCONS_00002404_g.2690	63.5334	7.0923	16.4568	883.752
TCONS_00002406_g.2685	0.321274	0.707456	0.949994	8.98135
TCONS_00002408_g.2688	3.79546	1.43142	1.76197	5.15868
TCONS_00002410_g.2691	0.76307	0.628537	1.30931	2.66676
TCONS_00002412_g.2694	1.22395	0.0424776	0.209148	1.57236
TCONS_00002417_g.2698	12.8429	18.4966	17.054	10.3173
TCONS_00002421_g.2701	91.7396	307.555	303.977	89.5004
TCONS_00002422_g.2703	9.3004	6.23263	6.0713	10.5742
TCONS_00002423_g.2702	24.8816	27.3312	31.0615	25.0893
TCONS_00002424_g.2704	15.917	9.93928	8.37386	15.803
TCONS_00002426_g.2705	27.9401	34.1633	27.0052	23.7114
TCONS_00002429_g.2708	23.2178	28.3892	22.4409	19.7039
TCONS_00002433_g.2717	2.3541	0.391765	0.350716	6.19295
TCONS_00002440_g.2731	0.577978	0.699581	1.11441	1.43249
TCONS_00002442_g.2733	3.93515	0.789101	0.914189	8.01828
TCONS_00002443_g.2736	6.30559	2.17117	3.08372	8.22926
TCONS_00002445_g.2735	1.96963	0.884192	1.00466	3.03451
TCONS_00002446_g.2737	10.3693	1.19233	2.0792	10.6035
TCONS_00002448_g.2738	14.51	3.5593	2.7122	20.352
TCONS_00002450_g.2740	17.2762	4.41658	6.69107	23.1083
TCONS_00002451_g.2743	16.5111	11.5897	12.2855	17.2677
TCONS_00002453_g.2747	16.1181	11.3127	11.9918	16.8567
TCONS_00002458_g.2753	4.20698	0.578208	1.62682	6.32776
TCONS_00002459_g.2755	10.9626	9.23592	9.54021	12.2546
TCONS_00002460_g.2758	11.0827	9.33707	9.6447	12.3888
TCONS_00002461_g.2760	6.97673	1.48674	2.7451	7.23672
TCONS_00002465_g.2764	9.18091	3.39575	3.60338	9.65909
TCONS_00002466_g.2765	1.39905	0.291327	0.478137	0.198377
TCONS_00002467_g.2766	13.7123	2.31357	4.17684	17.9912
TCONS_00002473_g.2771	5.04838	1.85735	1.84505	6.60332
TCONS_00002475_g.2775	4.31876	2.68129	2.93911	4.02691
TCONS_00002485_g.2777	0.127913	0.0289645	0.142613	1.54551
TCONS_00002486_g.2780	0.0960448	0.18952	0.699857	3.55024
TCONS_00002488_g.2781	5.07946	4.50014	5.28756	4.53244
TCONS_00002490_g.2785	4.99501	4.42532	5.19965	4.45709
TCONS_00002492_g.2786	0.690708	0.221874	0.409666	0.838513
TCONS_00002493_g.2787	24.6672	19.9991	22.8885	22.2447
TCONS_00002495_g.2788	12.0113	10.1791	7.9846	12.3541
TCONS_00002498_g.2793	1.88307	0.0902091	0.0740273	5.70537
TCONS_00002501_g.2795	0.205152	0.0422942	0	1.12666
TCONS_00002503_g.2797	23.8441	2.01644	1.47087	64.779
TCONS_00002504_g.2798	41.7474	23.8965	22.6071	39.0873
TCONS_00002505_g.2799	5.46474	1.09149	2.77105	1.83952
TCONS_00002512_g.2800	33.5122	121.352	131.837	9.36129
TCONS_00002513_g.2802	0.392988	0.439279	0.308983	1.57938
TCONS_00002514_g.2803	7.54289	3.88681	3.32248	8.05919
TCONS_00002515_g.2804	31.9583	7.16946	10.1179	45.0114
TCONS_00002519_g.2810	5.12728	4.36407	4.64234	3.83457
TCONS_00002522_g.2822	3.88592	3.30749	3.51839	2.90619
TCONS_00002524_g.2828	3.75077	3.19245	3.39602	2.80511
TCONS_00002524_g.2830	3.75077	3.19245	3.39602	2.80511
TCONS_00002525_g.2834	5.35451	4.55747	4.84807	4.00451
TCONS_00002527_g.2839	1.18436	0.118546	0.291842	2.57345
TCONS_00002531_g.2843	19.825	4.88672	10.2481	27.8127
TCONS_00002533_g.2849	1.28641	0.154065	0.379286	1.82123
TCONS_00002534_g.2846	6.42226	0.770325	0.598872	6.62919
TCONS_00002535_g.2850	0.175598	0	0	2.60606
TCONS_00002535_g.2851	0.175598	0	0	2.60606
TCONS_00002536_g.2857	1.73234	11.7402	4.85387	2.62899
TCONS_00002540_g.2858	0.839112	11.2697	6.52807	0.0262111
TCONS_00002543_g.2864	23.8851	12.6553	23.0281	20.1876
TCONS_00002553_g.2878	0.948821	0.140923	0.0867329	4.75292
TCONS_00002555_g.2880	32.1331	14.9158	8.73354	4.29771
TCONS_00002558_g.2884	42.9219	94.1233	114.33	17.8281
TCONS_00002559_g.2885	18.0971	19.14	20.7276	17.2552
TCONS_00002560_g.2886	3.06049	0.22384	0.393615	6.18486
TCONS_00002561_g.2892	2.95972	0.216469	0.380655	5.98121
TCONS_00002564_g.2906	3.39859	0.571324	0.23442	8.19318
TCONS_00002565_g.2907	0.0712458	0	0	0.857749
TCONS_00002566_g.2908	9.25023	1.21509	1.49568	16.375
TCONS_00002567_g.2910	0.74519	0	0.0760966	4.55398
TCONS_00002568_g.2911	0.703015	0	0.0720061	4.26855
TCONS_00002568_g.2912	0.703015	0	0.0720061	4.26855
TCONS_00002569_g.2913	31.2236	5.63921	7.79726	43.476
TCONS_00002570_g.2914	32.2438	5.361	10.4061	75.4482
TCONS_00002573_g.2916	42.8509	47.1573	50.2723	52.4239
TCONS_00002577_g.2920	8.75775	5.63707	7.50143	11.8019
TCONS_00002578_g.2921	5.44671	6.73736	8.44679	2.34996
TCONS_00002582_g.2924	0.78108	1.75988	1.50698	1.60062
TCONS_00002584_g.2925	7.22093	7.84711	8.30354	11.5981
TCONS_00002586_g.2932	1.38565	12.1866	10.8595	1.29516
TCONS_00002586_g.2933	1.38565	12.1866	10.8595	1.29516
TCONS_00002592_g.2943	31.09	39.131	40.3732	10.203
TCONS_00002593_g.2944	6.37541	0.39802	0.979868	13.0582
TCONS_00002595_g.2949	78.3957	302.014	348.731	1.90622
TCONS_00002596_g.2948	0.168626	1.31649	1.24655	1.28263
TCONS_00002600_g.2958	35.3087	2.32263	5.41165	271.484
TCONS_00002601_g.2959	1.92059	2.92487	3.5283	1.26909
TCONS_00002606_g.2963	10.4549	16.719	10.5892	6.89804
TCONS_00002610_g.2968	9.15917	3.54615	5.98636	14.2621
TCONS_00002626_g.2994	12.8286	5.22553	6.49657	15.5063
TCONS_00002630_g.2999	3.5487	1.30278	2.00454	3.75253
TCONS_00002633_g.3002	6.18645	3.40052	2.97057	7.46658
TCONS_00002635_g.3004	0.442213	0	0.129633	1.11441
TCONS_00002642_g.3008	18.2	10.5582	15.7055	25.5296
TCONS_00002648_g.3014	145.042	248.434	140.495	52.343
TCONS_00002649_g.3015	0.108317	0	0	1.29447
TCONS_00002649_g.3016	0	0	0	0.014383
TCONS_00002650_g.3017	69.1658	40.036	48.4586	37.7585
TCONS_00002658_g.3028	4.50546	0.400149	0.4691	10.1378
TCONS_00002661_g.3033	3.71136	0.744756	0.713021	6.19384
TCONS_00002663_g.3034	0.690328	0.286059	0.704237	0.755787
TCONS_00002664_g.3035	0.275136	0	0.37424	1.10553
TCONS_00002665_g.3036	5.29367	22.1641	8.42157	0.0407643
TCONS_00002666_g.3037	5.7082	1.55392	2.52485	20.0266
TCONS_00002670_g.3039	0.40518	0	0	0.873066
TCONS_00002671_g.3040	0.810274	0.0585974	0.432775	2.39888
TCONS_00002672_g.3041	16.7422	2.7129	2.48069	2.6665
TCONS_00002674_g.3043	237.02	159.433	190.956	44.3927
TCONS_00002675_g.3044	6.52371	3.30404	2.40325	6.00102
TCONS_00002677_g.3045	31.3583	4.00869	8.35054	16.269
TCONS_00002678_g.3046	4.68698	0.710981	2.05039	8.37256
TCONS_00002679_g.3049	33.2983	27.376	14.0652	11.3814
TCONS_00002680_g.3051	32.7437	3.31592	5.44222	22.914
TCONS_00002692_g.3063	1.20234	0.101369	0.0415925	4.85393
TCONS_00002696_g.3073	50.4865	10.4459	31.9238	72.0826
TCONS_00002697_g.3074	1.58195	0.578069	1.99237	9.07874
TCONS_00002698_g.3075	10.8231	5.23714	8.90795	10.7842
TCONS_00002700_g.3078	32.3875	73.5529	48.7222	19.4162
TCONS_00002701_g.3077	39.2768	27.3431	40.7849	14.4507
TCONS_00002702_g.3079	1.49584	1.40875	0.693626	1.61158
TCONS_00002703_g.3080	0.523668	20.206	15.4846	0.424018
TCONS_00002705_g.3083	8.26623	3.27695	4.27097	14.1446
TCONS_00002708_g.3086	1.6665	0.110668	0	4.67978
TCONS_00002710_g.3087	39.6489	2.48567	5.37006	90.7333
TCONS_00002712_g.3091	0.0987271	0	0.197483	0.0568083
TCONS_00002714_g.3097	13.9422	4.02761	5.28822	16.1629
TCONS_00002718_g.3115	14.4854	2.28055	4.38623	21.8729
TCONS_00002722_g.3103	36.4044	40.3101	44.9304	51.1166
TCONS_00002724_g.3108	4.42474	0.589148	1.32428	5.76439
TCONS_00002731_g.3118	9.02788	0.968542	1.10705	15.5911
TCONS_00002732_g.3121	7.45402	1.12547	2.33678	10.0365
TCONS_00002733_g.3123	3.21893	4.50841	5.10301	3.04033
TCONS_00002741_g.3129	10.58	5.67029	5.39342	16.0378
TCONS_00002749_g.3130	0.578073	0.137669	0	0.033748
TCONS_00002753_g.3138	3.70764	0.350429	0.739462	26.3357
TCONS_00002754_g.3140	18.4324	8.79048	9.14933	14.549
TCONS_00002755_g.3144	23.3075	10.4928	11.0246	24.2873
TCONS_00002756_g.3147	12.4488	3.08753	3.70307	34.7193
TCONS_00002759_g.3150	7.48108	1.25614	0.32552	11.885
TCONS_00002760_g.3151	9.36959	8.64657	13.184	13.9804
TCONS_00002761_g.3152	77.2472	1613.58	1014.32	7.26436
TCONS_00002762_g.3153	43.6577	13.6999	16.7169	48.0444
TCONS_00002767_g.3154	0.282015	0.111297	0	0.0272833
TCONS_00002774_g.3156	27.7371	12.1734	36.0497	4.4777
TCONS_00002776_g.3158	0.520512	1.0271	0	0.0629458
TCONS_00002778_g.3159	6.32311	217.854	147.368	1.01447
TCONS_00002779_g.3160	1.13035	1.18516	0.887994	3.42741
TCONS_00002781_g.3164	0.569497	0.203439	0.333892	1.97822
TCONS_00002781_g.3165	0.569497	0.203439	0.333892	1.97822
TCONS_00002784_g.3169	8.26652	3.88069	6.45521	4.99939
TCONS_00002786_g.3171	0.774784	0.167217	0	2.96505
TCONS_00002788_g.3172	3.6031	1.18497	0.625119	3.34747
TCONS_00002796_g.3177	31.2605	236.979	212.761	24.5523
TCONS_00002801_g.3178	0.268027	0.411354	0.337564	13.1763
TCONS_00002809_g.3180	2.06584	0.413006	0.369731	3.8933
TCONS_00002810_g.3182	5.43665	4.24148	3.76593	5.05105
TCONS_00002811_g.3183	1.81605	0.506539	0.596404	4.92912
TCONS_00002812_g.3184	10.3227	27.4613	70.5451	0.0462141
TCONS_00002813_g.3185	0.214404	0	0.36454	0.677585
TCONS_00002814_g.3186	3.87077	82.8722	37.0197	2.38013
TCONS_00002815_g.3187	0.745519	0.414671	0.51043	2.19682
TCONS_00002816_g.3189	92.5255	92.1673	59.7898	51.1939
TCONS_00002818_g.3194	1.00975	0.929823	1.98388	1.88428
TCONS_00002820_g.3196	29.9928	20.4521	21.7015	30.3892
TCONS_00002823_g.3199	12.1291	1.46243	2.44821	16.013
TCONS_00002824_g.3200	7.90408	1.05997	1.25256	32.4732
TCONS_00002825_g.3202	19.6716	5.34233	5.99515	23.5184
TCONS_00002829_g.3213	8.80505	1.6288	2.50157	10.9003
TCONS_00002830_g.3205	14.7429	1.91385	2.27981	10.7352
TCONS_00002832_g.3215	0.00538921	0	0	0
TCONS_00002836_g.3219	4.0964	1.4665	1.5043	12.4992
TCONS_00002837_g.3221	4.07542	1.67962	1.50363	12.3772
TCONS_00002839_g.3222	11.9327	0.269563	0.221209	4.78473
TCONS_00002842_g.3227	4.10876	0.86083	0.454123	2.45692
TCONS_00002846_g.3232	4.29982	4.05991	2.01156	6.42842
TCONS_00002853_g.3252	4.80042	4.53259	2.24575	7.17684
TCONS_00002861_g.3276	1.40516	0.737986	0	3.06341
TCONS_00002862_g.3277	0.523149	0.178423	0.109813	1.62562
TCONS_00002864_g.3278	5.56495	2.61675	4.02629	18.7363
TCONS_00002866_g.3280	1.20861	0.609621	0.692677	1.9964
TCONS_00002870_g.3281	3.03454	0.357233	0.73288	4.31535
TCONS_00002872_g.3286	6.90606	0.805873	1.10219	20.221
TCONS_00002873_g.3287	7.32701	1.92042	0.472779	9.33696
TCONS_00002876_g.3294	19.5901	12.5162	12.6472	27.9575
TCONS_00002877_g.3295	0.276995	1.4477	0.76372	1.03087
TCONS_00002879_g.3296	109.333	4.84069	6.47668	81.9603
TCONS_00002879_g.3297	109.333	4.84069	6.47668	81.9603
TCONS_00002880_g.3298	26.7525	33.0129	30.0844	17.1112
TCONS_00002885_g.3310	41.7771	5.32707	5.33109	1.12185
TCONS_00002886_g.3312	4.94638	0.943471	0.871009	12.3961
TCONS_00002890_g.3315	65.3517	100.11	92.9812	1.19578
TCONS_00002893_g.3318	11.7331	5.1307	5.2103	10.5126
TCONS_00002894_g.3319	1.06826	0.193305	0.31726	3.19598
TCONS_00002898_g.3322	0.785081	0.0903677	0.148315	1.60976
TCONS_00002900_g.3326	8.62257	6.17828	6.77091	12.6831
TCONS_00002903_g.3329	2.9625	7.66623	7.78103	0.376409
TCONS_00002907_g.3333	2.97883	1.29552	1.65848	5.4455
TCONS_00002908_g.3334	0.266728	0	0.394351	1.02096
TCONS_00002909_g.3335	3.67234	1.17469	1.8403	10.8379
TCONS_00002911_g.3337	45.4186	24.361	33.1281	57.6048
TCONS_00002912_g.3338	25.497	39.9563	45.9582	18.2651
TCONS_00002914_g.3342	1.55497	0.343654	0.63452	26.1505
TCONS_00002919_g.3348	16.7602	7.83323	10.3287	23.9049
TCONS_00002919_g.3349	16.7602	7.83323	10.3287	23.9049
TCONS_00002924_g.3358	0.465615	0.0643142	0.158332	0.945958
TCONS_00002926_g.3359	4.58235	0.503739	0.496054	6.25048
TCONS_00002929_g.3361	1.50724	0.0824521	0.202985	3.26765
TCONS_00002931_g.3362	1.27577	0.332488	0.245561	1.60567
TCONS_00002933_g.3366	8.97947	9.6527	8.68284	9.09595
TCONS_00002934_g.3367	0.130128	0.128387	0	1.13302
TCONS_00002935_g.3369	22.4489	6.04553	6.01663	43.458
TCONS_00002937_g.3371	16.2206	15.8536	15.7668	13.9754
TCONS_00002938_g.3372	4.49913	1.62182	1.08892	7.69847
TCONS_00002940_g.3375	20.0154	75.4501	52.9192	7.80017
TCONS_00002942_g.3376	0.480812	0.817394	1.50923	7.0382
TCONS_00002943_g.3377	1.59923	0.127197	0.835039	5.58139
TCONS_00002944_g.3378	0.307471	0.707836	0.995765	3.66868
TCONS_00002946_g.3379	22.4552	30.9914	24.2395	22.9134
TCONS_00002951_g.3382	3.07107	2.38985	3.86103	2.74616
TCONS_00002953_g.3384	20.4044	13.6997	18.7206	18.9764
TCONS_00002955_g.3387	32.4154	85.9099	57.9712	10.9742
TCONS_00002959_g.3390	0.587511	1.25925	5.85571	0.148629
TCONS_00002961_g.3393	15.5223	3.2831	3.3281	22.131
TCONS_00002962_g.3394	5.46518	2.10379	2.43729	7.46283
TCONS_00002964_g.3395	8.44207	2.97723	3.86835	8.02821
TCONS_00002966_g.3397	15.4208	7.18028	6.55029	15.1655
TCONS_00002968_g.3400	0.477195	0.0867286	0.213513	5.89628
TCONS_00002971_g.3403	10.748	0.810087	2.51914	22.2484
TCONS_00002975_g.3406	56.8342	124.52	116	6.71073
TCONS_00002978_g.3407	9.96295	4.54156	7.658	11.484
TCONS_00002979_g.3408	14.8991	0.724214	1.18861	19.4432
TCONS_00002980_g.3410	11.3314	19.9075	8.12655	0.286333
TCONS_00002983_g.3411	13.6855	7.3535	6.66962	25.8355
TCONS_00002986_g.3412	0.711814	4.38458	1.63549	0.716557
TCONS_00002988_g.3413	59.5195	19.9196	16.8782	99.6463
TCONS_00002990_g.3417	112.136	139.689	96.0374	50.1341
TCONS_00002991_g.3418	1.13215	0.258908	0.254958	0.820863
TCONS_00002992_g.3419	10.921	1.73718	2.75348	8.51896
TCONS_00002992_g.3420	10.921	1.73718	2.75348	8.51896
TCONS_00002992_g.3421	10.921	1.73718	2.75348	8.51896
TCONS_00002994_g.3425	97.8294	47.0898	54.2167	72.166
TCONS_00002995_g.3426	7.13544	4.76373	4.88957	7.11163
TCONS_00003001_g.3431	3.64229	2.76245	2.88517	25.2132
TCONS_00003002_g.3432	1.87901	0.0219952	0	3.29984
TCONS_00003004_g.3435	1.02438	0.216684	0.533446	2.85952
TCONS_00003005_g.3436	8.64431	1.57245	3.18295	8.67167
TCONS_00003009_g.3438	5.02354	4.9153	4.63601	6.05337
TCONS_00003011_g.3440	119.895	117.836	201.828	72.7533
TCONS_00003013_g.3442	1.79784	0	0	7.22553
TCONS_00003014_g.3443	8.29279	3.26973	3.37564	9.81674
TCONS_00003017_g.3446	16.4125	4.57059	5.09308	18.1373
TCONS_00003019_g.3448	23.3832	6.53168	6.8748	3.2739
TCONS_00003023_g.3451	5.79423	1.25877	1.36928	23.643
TCONS_00003024_g.3452	0.706288	0.0895025	0	2.8084
TCONS_00003025_g.3453	0.766826	0	0.237054	2.64372
TCONS_00003026_g.3454	0.77921	0	0.362972	2.78302
TCONS_00003027_g.3456	3.82436	0.948672	0.968376	15.7269
TCONS_00003029_g.3459	0.360433	0.31116	0	0.762777
TCONS_00003030_g.3458	8.40141	2.73929	2.68807	14.0735
TCONS_00003031_g.3460	41.7264	18.8598	24.9088	32.115
TCONS_00003032_g.3461	17.7446	6.8187	7.6303	21.963
TCONS_00003035_g.3465	12.6792	2.51816	4.29955	21.1807
TCONS_00003036_g.3466	11.4984	1.21343	1.82557	25.0473
TCONS_00003040_g.3469	0.299989	0	0	14.2517
TCONS_00003043_g.3472	2.4349	0.862376	1.06152	7.8728
TCONS_00003046_g.3476	3.74896	4.7038	1.94709	6.57499
TCONS_00003047_g.3477	86.318	706.455	276.377	1.36881
TCONS_00003052_g.3479	11.2211	9.65972	11.8132	12.0167
TCONS_00003058_g.3495	4.70063	1.04723	2.40626	12.7732
TCONS_00003063_g.3503	6.28335	2.29486	3.76641	12.1472
TCONS_00003069_g.3496	2.20078	2.22781	0.707682	6.3186
TCONS_00003071_g.3511	0	0.0341599	0	1.4152
TCONS_00003072_g.3512	15.0168	12.9027	16.0396	18.7586
TCONS_00003074_g.3513	6.8194	2.30898	2.33205	7.33895
TCONS_00003075_g.3515	15.6536	23.0933	16.162	12.9115
TCONS_00003078_g.3521	7.35655	4.89707	3.85118	30.9454
TCONS_00003080_g.3522	0.395688	0.57532	1.1803	1.05775
TCONS_00003083_g.3530	3.14172	1.91922	2.36243	3.79868
TCONS_00003084_g.3531	11.1625	11.9466	10.4438	10.6943
TCONS_00003089_g.3545	16.3702	14.5318	15.2899	22.3841
TCONS_00003091_g.3549	16.0552	17.7697	20.6802	13.5962
TCONS_00003095_g.3557	22.7997	7.93774	13.9913	17.2658
TCONS_00003096_g.3559	2.6196	17.4024	3.79922	1.0276
TCONS_00003098_g.3562	2.21626	14.7229	3.21425	0.869381
TCONS_00003099_g.3558	1.40145	6.04932	1.48925	6.24478
TCONS_00003101_g.3564	9.34579	2.18297	3.02296	8.34102
TCONS_00003104_g.3569	1.68411	2.19699	2.54525	2.52388
TCONS_00003110_g.3572	5.63638	1.78461	2.19673	10.7304
TCONS_00003111_g.3573	3.22505	0.662405	1.22306	11.8584
TCONS_00003112_g.3575	2.40518	2.11464	2.60297	4.05157
TCONS_00003113_g.3576	4.2106	0.169365	0.166781	7.70299
TCONS_00003115_g.3580	28.634	33.8739	30.1858	25.3404
TCONS_00003116_g.3581	14.4465	4.39109	4.99718	18.2553
TCONS_00003117_g.3582	220.748	185.322	278.229	240.72
TCONS_00003118_g.3583	3.55053	0.6539	0.742988	6.06663
TCONS_00003118_g.3584	3.55053	0.6539	0.742988	6.06663
TCONS_00003120_g.3587	3.18316	0.26068	0.641757	5.19036
TCONS_00003121_g.3589	0.548724	0	0	0.0112607
TCONS_00003122_g.3590	7.65848	6.55912	6.72376	8.5333
TCONS_00003124_g.3596	0.886397	0.0508032	0	3.29613
TCONS_00003125_g.3598	0.892767	1.13134	0.278519	0.0462226
TCONS_00003125_g.3599	0.892767	1.13134	0.278519	0.0462226
TCONS_00003126_g.3600	32.4523	92.2528	57.4785	17.7483
TCONS_00003128_g.3602	8.0981	3.99813	3.35551	9.02511
TCONS_00003130_g.3603	5.03483	52.9651	29.1232	4.44512
TCONS_00003133_g.3606	3.32957	1.61204	0.700341	3.20014
TCONS_00003137_g.3607	10.2946	7.57859	8.27081	10.6393
TCONS_00003147_g.3616	3.44753	1.5439	1.78166	7.68771
TCONS_00003150_g.3619	0.0396442	9.41864	2.6962	1.78983
TCONS_00003152_g.3620	6.10938	0.295219	0.279533	21.5922
TCONS_00003154_g.3623	2.8577	1.55457	1.44211	0.449205
TCONS_00003158_g.3624	4.49424	2.46421	6.81445	3.16657
TCONS_00003160_g.3629	0.804206	0.115711	0.427297	5.45562
TCONS_00003161_g.3630	742.543	114.856	137.742	1124.06
TCONS_00003162_g.3631	1.90105	0.592302	0.729081	5.16659
TCONS_00003163_g.3632	1.66166	0.462343	0.48781	4.33656
TCONS_00003167_g.3634	4.7363	3.04358	3.08983	4.95863
TCONS_00003168_g.3635	3.85357	1.39657	1.5628	5.05752
TCONS_00003173_g.3642	13.8186	9.47455	9.71875	13.2958
TCONS_00003176_g.3644	0.692806	0.0683539	0	3.92096
TCONS_00003177_g.3645	9.78545	4.60956	5.87962	12.075
TCONS_00003180_g.3650	0.531419	0.0978714	0	1.41954
TCONS_00003187_g.3653	29.0582	21.5598	13.4151	20.9882
TCONS_00003188_g.3655	2.43989	2.54264	3.18672	1.8888
TCONS_00003189_g.3657	3.49752	1.03444	1.35459	4.67957
TCONS_00003193_g.3662	0.216822	0.121415	0.199271	12.256
TCONS_00003194_g.3663	0.181432	0	0.440685	2.87422
TCONS_00003195_g.3664	0.0556303	0.0853785	0	1.32555
TCONS_00003196_g.3666	17.1968	8.69192	10.9348	20.5736
TCONS_00003199_g.3678	0.606078	0.264366	0.433887	3.02431
TCONS_00003200_g.3679	7.17152	10.7188	6.24647	3.45693
TCONS_00003204_g.3687	2.05619	7.61766	12.2709	6.05558
TCONS_00003205_g.3689	13.2352	8.16976	9.53105	12.1659
TCONS_00003207_g.3691	0.252544	0	0	0.920906
TCONS_00003208_g.3692	0.0262617	0.0725491	0.178606	2.38908
TCONS_00003219_g.3700	10.8066	4.68207	11.801	15.1031
TCONS_00003221_g.3701	3.02685	2.64196	3.90248	3.32461
TCONS_00003223_g.3704	2.83051	2.47059	3.64935	3.10896
TCONS_00003224_g.3705	20.5816	13.893	14.3396	13.0553
TCONS_00003227_g.3707	5.02617	10.3952	6.39788	7.08867
TCONS_00003228_g.3708	10.8658	2.09839	1.94781	16.1038
TCONS_00003229_g.3709	4.93955	0.72654	2.43905	6.88668
TCONS_00003239_g.3717	2.96959	3.45724	5.48182	5.47289
TCONS_00003240_g.3718	4.10797	84.2573	162.177	0.0326521
TCONS_00003244_g.3719	4.30444	0.316869	0.780086	6.06118
TCONS_00003248_g.3725	0.267812	0	0	1.06804
TCONS_00003249_g.3726	0.165963	0	0	0.575029
TCONS_00003251_g.3728	3.10662	3.17859	3.50786	4.91254
TCONS_00003252_g.3729	9.17561	6.00151	9.43949	11.0375
TCONS_00003257_g.3735	4.73348	2.65389	2.27683	5.02717
TCONS_00003261_g.3740	0.361118	0	0	0.858538
TCONS_00003262_g.3742	0.325761	0	0.074848	0.645927
TCONS_00003264_g.3744	0.599082	208.775	62.2422	0.0115093
TCONS_00003265_g.3745	34.8252	3.35483	4.02367	76.6099
TCONS_00003266_g.3746	0.0182864	0.0360836	0	2.93967
TCONS_00003268_g.3749	10.7531	4.00565	9.11626	13.7894
TCONS_00003270_g.3754	1.14541	0.201644	0.840092	1.53363
TCONS_00003272_g.3757	12.6264	2.33591	3.16287	13.712
TCONS_00003273_g.3758	0.645874	0.0749688	0.184562	1.10267
TCONS_00003283_g.3762	3.27711	1.88608	1.8573	3.48306
TCONS_00003284_g.3763	0.776871	0.22414	0.965652	2.47027
TCONS_00003286_g.3764	59.9131	138.43	82.183	50.795
TCONS_00003287_g.3765	66.642	11.8101	12.0758	31.4733
TCONS_00003289_g.3766	5.77538	0.423203	1.5628	5.77508
TCONS_00003293_g.3773	15.2239	1.85608	3.34545	13.4401
TCONS_00003295_g.3782	1.68576	0.459846	0.823328	1.64649
TCONS_00003296_g.3784	2.94705	1.31555	2.31335	4.33063
TCONS_00003300_g.3786	0.467229	0	0	0.779566
TCONS_00003301_g.3787	0.485556	16.6926	5.50377	0.0121786
TCONS_00003302_g.3790	1.90937	0.624967	0.461574	2.69129
TCONS_00003303_g.3788	31.3194	19.8344	15.6388	59.3626
TCONS_00003304_g.3791	1.1056	0.162462	0.399958	2.89401
TCONS_00003305_g.3793	16.8072	5.7882	8.28025	12.8853
TCONS_00003306_g.3794	16.3866	5.64334	8.07301	12.5597
TCONS_00003308_g.3797	25.2428	6.1021	10.7146	49.4003
TCONS_00003309_g.3799	23.2983	25.5049	28.2264	28.1575
TCONS_00003310_g.3800	2.5262	0.387947	0.689773	4.09993
TCONS_00003312_g.3802	0.606533	0.139631	0	1.07251
TCONS_00003313_g.3803	0.70256	0	0	1.24819
TCONS_00003315_g.3804	66.2123	110.907	132.311	20.7656
TCONS_00003317_g.3806	9.49094	0.926472	0.877246	11.0267
TCONS_00003324_g.3808	39.2152	6.73059	13.8375	28.6135
TCONS_00003326_g.3810	7.00086	10.6281	7.73892	5.27599
TCONS_00003330_g.3813	1.50284	5.15428	2.60735	1.69046
TCONS_00003331_g.3814	17.38	0.876152	2.15696	75.5429
TCONS_00003335_g.3815	1.4402	0.344171	0.16946	4.11726
TCONS_00003338_g.3818	1.55614	0.878961	1.1803	3.51279
TCONS_00003340_g.3820	7.73164	4.5682	4.07344	7.20112
TCONS_00003341_g.3823	0.595139	7.15183	3.33922	0.517227
TCONS_00003346_g.3838	3.76014	0.384155	1.45013	6.76781
TCONS_00003347_g.3840	28.8182	31.3692	30.7699	55.7915
TCONS_00003353_g.3849	4.1058	7.94942	6.96895	2.25291
TCONS_00003355_g.3853	4.0012	0.624812	1.18861	6.40746
TCONS_00003355_g.3854	4.0012	0.624812	1.18861	6.40746
TCONS_00003356_g.3856	2.18166	0.243808	0.240088	4.71364
TCONS_00003359_g.3862	0.841063	0.981751	0.402822	0.133703
TCONS_00003360_g.3863	1.81044	0.280979	0.461154	2.40312
TCONS_00003362_g.3865	7.35327	1.33007	0.893028	19.6521
TCONS_00003363_g.3866	6.30175	4.62726	5.81206	7.52551
TCONS_00003367_g.3869	20.1542	12.3228	13.5419	22.3761
TCONS_00003368_g.3870	0.399498	0	0	5.58851
TCONS_00003369_g.3871	7.27933	0.593951	0.208889	39.6936
TCONS_00003370_g.3873	7.13798	0.582418	0.204833	38.9229
TCONS_00003375_g.3879	21.471	6.17862	7.11791	11.5183
TCONS_00003376_g.3880	4.03016	1.39169	2.70484	7.04462
TCONS_00003377_g.3882	0.307405	0.414253	1.01983	0.84625
TCONS_00003379_g.3884	6.62249	1.83514	1.73763	8.61282
TCONS_00003380_g.3886	17.254	2.74648	4.81752	12.7024
TCONS_00003382_g.3891	4.47017	0.669039	0.606818	5.73597
TCONS_00003384_g.3885	5.80281	0.334434	0.137221	11.3
TCONS_00003385_g.3896	28.9094	11.1442	21.2898	26.3426
TCONS_00003386_g.3897	14.3449	14.3982	8.6555	12.6818
TCONS_00003388_g.3898	0.919415	0.286458	0.235073	1.77896
TCONS_00003390_g.3901	1.83546	0.343999	0.423438	3.91281
TCONS_00003391_g.3903	1.10172	5.7859	7.80496	2.57117
TCONS_00003393_g.3904	5.34889	1.30381	0.534967	14.294
TCONS_00003398_g.3910	0.16091	0.136776	0.252542	7.3457
TCONS_00003399_g.3911	8.07364	1.15151	0.872259	9.06915
TCONS_00003404_g.3923	0.589166	0.0832531	0.153718	1.71263
TCONS_00003411_g.3920	1.26325	0.257663	0.40597	1.8949
TCONS_00003415_g.3926	2.06852	0.135091	0.498864	6.15963
TCONS_00003417_g.3928	34.7854	20.8563	33.1536	32.7484
TCONS_00003424_g.3933	1.14172	0.498007	0.817347	1.73627
TCONS_00003425_g.3935	29.7828	14.9491	17.5743	23.8498
TCONS_00003426_g.3940	13.1077	27.1537	19.2034	19.2148
TCONS_00003428_g.3936	6.75529	3.83824	6.84252	4.16017
TCONS_00003431_g.3942	22.8801	33.774	24.4463	25.8487
TCONS_00003433_g.3945	2.23842	1.09988	1.20344	2.32675
TCONS_00003434_g.3943	0.248884	0.294666	0.241808	0.650109
TCONS_00003435_g.3948	4.60018	4.54657	3.549	6.77335
TCONS_00003436_g.3949	5.88451	1.06019	1.30502	15.2472
TCONS_00003437_g.3946	9.13113	5.9522	5.66886	7.14295
TCONS_00003440_g.3950	9.57308	6.52559	4.03279	13.8683
TCONS_00003442_g.3951	6.73156	0.882733	3.38047	6.3876
TCONS_00003445_g.3961	0.434205	0.0538703	0.353656	5.41143
TCONS_00003447_g.3967	0.249896	19.5202	14.3582	0.029178
TCONS_00003454_g.3972	32.7495	6.32728	11.239	168.419
TCONS_00003455_g.3973	1.24347	1.94035	0.884603	8.69688
TCONS_00003459_g.3976	76.6054	37.1361	54.1204	129.555
TCONS_00003464_g.3982	2.30379	0.103485	0.636914	4.672
TCONS_00003466_g.3986	15.6884	4.90494	6.24114	16.4418
TCONS_00003469_g.3987	92.2035	4.43617	7.44627	0.922711
TCONS_00003470_g.3988	7.67471	0.396294	0	10.8805
TCONS_00003472_g.3989	0.399328	0.222113	0.18227	3.62992
TCONS_00003473_g.3990	0.0104714	0	0	2.4347
TCONS_00003474_g.3991	2.48173	0.921491	0.680573	9.07342
TCONS_00003475_g.3993	0.178235	0	0	1.19391
TCONS_00003476_g.3994	46.7046	21.5946	18.2166	63.1602
TCONS_00003477_g.3995	7.09879	0.983159	2.42039	13.4056
TCONS_00003485_g.4001	8.08896	0.746681	0.668444	1.18145
TCONS_00003486_g.4002	0.197192	1.52796	0.654195	2.98023
TCONS_00003489_g.4006	12.6884	1.04183	4.46776	5.36326
TCONS_00003490_g.4007	12.7196	1.04439	4.47874	5.37644
TCONS_00003492_g.4008	1.03895	0.31425	1.67622	0.0213987
TCONS_00003493_g.4011	1.71944	0	0.389797	1.07386
TCONS_00003494_g.4012	8.39493	0.305794	0.903384	13.1784
TCONS_00003495_g.4014	13.0184	0.165145	0.755048	24.4637
TCONS_00003496_g.4016	0.752524	0.663473	1.08892	2.48484
TCONS_00003497_g.4017	0.644427	0.568168	0.932498	2.1279
TCONS_00003498_g.4018	1.44517	0.712918	0.585034	2.82536
TCONS_00003500_g.4020	8.45446	7.04028	5.36472	3.32843
TCONS_00003501_g.4021	13.562	10.092	11.7039	18.6058
TCONS_00003503_g.4025	4.6815	0.805786	1.4878	6.98489
TCONS_00003507_g.4027	19.7448	33.7203	29.3304	13.8719
TCONS_00003510_g.4028	0.241832	0.52957	1.5043	99.4145
TCONS_00003517_g.4030	88.9656	33.9734	39.1816	122.614
TCONS_00003519_g.4032	5.301	2.967	3.3913	5.27315
TCONS_00003522_g.4033	127.709	1687.77	1536.49	7.2894
TCONS_00003534_g.4034	2.41983	2.87605	7.08043	3.87134
TCONS_00003535_g.4040	18.3269	4.08964	5.09062	24.0458
TCONS_00003536_g.4042	9.00868	2.52811	3.58662	11.1763
TCONS_00003539_g.4044	0.0175232	0	0	2.46486
TCONS_00003540_g.4045	19.1771	8.40295	11.3858	22.949
TCONS_00003541_g.4047	0.544296	10.3823	5.7289	0.292542
TCONS_00003544_g.4048	1.48846	1.19302	1.66433	2.46964
TCONS_00003545_g.4049	25.5762	43.6031	40.6539	22.0145
TCONS_00003548_g.4051	3.90545	1.02649	0.864527	7.33492
TCONS_00003549_g.4055	12.7426	4.97459	6.82848	23.372
TCONS_00003559_g.4063	7.88266	3.07732	4.22415	14.4581
TCONS_00003562_g.4064	14.4596	5.64201	7.74462	26.5077
TCONS_00003568_g.4072	3.95508	0.729585	1.30628	5.26073
TCONS_00003571_g.4073	8.19548	8.8356	5.7242	12.404
TCONS_00003573_g.4075	10.6001	0.721673	1.16166	6.30075
TCONS_00003580_g.4078	0.314489	0.188868	0	1.21921
TCONS_00003581_g.4079	0.270324	0.10372	0	0.889907
TCONS_00003582_g.4081	3.13279	0.391605	0.826351	3.54507
TCONS_00003583_g.4084	3.96212	0.91902	1.52718	4.40251
TCONS_00003585_g.4088	3.83116	0.888645	1.47671	4.257
TCONS_00003587_g.4092	4.29115	1.00123	1.66379	4.77791
TCONS_00003588_g.4094	1.27632	0.652942	1.20559	7.90974
TCONS_00003590_g.4095	5.09794	0.75989	1.87074	11.3078
TCONS_00003592_g.4096	16.9895	8.62154	10.3217	25.7768
TCONS_00003595_g.4099	1.99956	1.24059	1.12521	2.71572
TCONS_00003608_g.4102	4.46919	0.860572	1.4124	6.88669
TCONS_00003609_g.4103	9.37789	3.98904	4.4246	11.0736
TCONS_00003610_g.4108	2.40813	3.61907	4.30465	2.41897
TCONS_00003612_g.4110	16.8219	11.2234	9.31539	18.7875
TCONS_00003613_g.4114	4.57334	0.0364094	0.0896347	2.47531
TCONS_00003616_g.4113	1.23481	0.0477763	0	0.296701
TCONS_00003617_g.4119	19.5683	2.05566	2.73553	21.2874
TCONS_00003618_g.4116	44.8406	16.2121	19.1127	28.1555
TCONS_00003620_g.4117	2.20484	0.566603	0.523085	2.65351
TCONS_00003621_g.4118	5.95755	3.72288	2.97571	7.87386
TCONS_00003622_g.4120	2.74394	2.49954	0.879074	3.1012
TCONS_00003623_g.4121	28.4097	18.3102	9.87993	7.35115
TCONS_00003625_g.4122	2.16688	716.458	338.194	0.0766467
TCONS_00003626_g.4127	0	0.88122	0	0
TCONS_00003627_g.4128	19.7421	22.1746	30.405	9.87978
TCONS_00003631_g.4131	0.735947	0.173274	0.142192	4.38452
TCONS_00003632_g.4132	6.57996	1.91808	3.63233	8.00942
TCONS_00003635_g.4139	10.4782	7.83461	5.46785	3.90896
TCONS_00003636_g.4140	10.5382	7.87949	5.49917	3.93135
TCONS_00003640_g.4146	2.03219	3.10472	2.09407	3.53438
TCONS_00003641_g.4147	10.8898	9.86549	10.4528	12.8115
TCONS_00003644_g.4149	3.34173	0.25455	0.835556	6.41338
TCONS_00003646_g.4151	0.443166	0.408089	0	0.800311
TCONS_00003647_g.4153	2.04709	4.58282	2.82056	2.80483
TCONS_00003649_g.4154	0.27938	0.0821065	0	0.811812
TCONS_00003650_g.4156	0.303369	0.116399	0	0.913088
TCONS_00003653_g.4159	14.423	6.45622	6.05497	5.56449
TCONS_00003654_g.4160	5.16346	0.598567	0.793469	9.4097
TCONS_00003655_g.4162	5.67529	1.40462	0.658662	29.9839
TCONS_00003656_g.4164	9.22069	18.1975	10.8503	6.25523
TCONS_00003660_g.4169	188.262	58.0693	79.0314	255.776
TCONS_00003664_g.4170	28.5369	23.9294	28.1304	39.5941
TCONS_00003666_g.4174	0.253376	0.0624967	0	1.06222
TCONS_00003669_g.4178	0.192325	0.102174	0.251538	9.02526
TCONS_00003670_g.4181	27.5234	38.1451	29.1004	4.87645
TCONS_00003671_g.4182	6.0364	2.66846	2.72881	8.22212
TCONS_00003672_g.4184	2.59689	0.642101	2.08373	0.677317
TCONS_00003674_g.4190	0.0534184	0.0614878	0	0.0904387
TCONS_00003678_g.4186	28.9245	44.5146	36.4762	22.7485
TCONS_00003681_g.4193	13.7359	28.7851	23.5002	12.8037
TCONS_00003684_g.4196	3.26047	0.79982	0.8583	3.87611
TCONS_00003685_g.4197	6.4935	2.45155	3.53797	9.75373
TCONS_00003686_g.4198	1.03061	751.935	699.279	0.0542438
TCONS_00003687_g.4200	128.508	15.0764	39.5541	1289.7
TCONS_00003688_g.4201	76.0506	6.41937	15.1714	106.625
TCONS_00003689_g.4212	16.5704	9.89	9.73911	15.2451
TCONS_00003696_g.4231	35.3786	15.5503	23.4772	34.2168
TCONS_00003697_g.4202	10.6237	10.4015	10.914	10.9733
TCONS_00003709_g.4232	9.46693	103.595	29.198	3.9952
TCONS_00003710_g.4233	5.72945	1.05475	1.7852	7.47136
TCONS_00003715_g.4236	1.69962	0.0644957	0	1.88145
TCONS_00003717_g.4238	8.68788	4.16935	4.63551	8.30573
TCONS_00003717_g.4239	8.68788	4.16935	4.63551	8.30573
TCONS_00003724_g.4243	117.9	43.6048	42.9555	172.284
TCONS_00003725_g.4245	2.1881	0.901301	1.47925	5.92132
TCONS_00003727_g.4247	8.46451	1.40462	2.08576	14.3343
TCONS_00003730_g.4251	12.3371	2.45714	3.20247	14.3342
TCONS_00003733_g.4254	6.93161	2.87023	2.47026	8.36894
TCONS_00003734_g.4257	4.13514	1.153	1.09173	5.93555
TCONS_00003735_g.4258	2.18603	0.198434	0.407097	4.76712
TCONS_00003736_g.4259	2.15177	0.195325	0.400718	4.69508
TCONS_00003739_g.4261	17.4988	1.55111	2.40026	33.5768
TCONS_00003741_g.4262	7.36513	71.7693	69.3746	24.041
TCONS_00003743_g.4265	2.58779	0.732467	0.480861	6.89499
TCONS_00003746_g.4267	123.471	136.013	210.193	335.131
TCONS_00003751_g.4271	1.21814	0.193124	0.178291	3.25479
TCONS_00003753_g.4275	7.28211	0.729688	0.937245	9.47652
TCONS_00003754_g.4278	7.29055	0.730533	0.938331	9.48749
TCONS_00003756_g.4283	0.759579	0.542683	2.22668	1.18252
TCONS_00003757_g.4284	13.9194	37.1081	23.1796	12.0481
TCONS_00003758_g.4285	153.695	303.618	320.774	7.53977
TCONS_00003761_g.4288	7.73812	1.4788	1.8203	6.55545
TCONS_00003765_g.4292	5.83968	1.35314	1.91237	8.91925
TCONS_00003776_g.4293	12.3009	21.4419	23.184	10.1792
TCONS_00003782_g.4297	4.02676	1.14583	1.76305	5.77383
TCONS_00003783_g.4298	8.51339	2.15291	3.38113	12.8726
TCONS_00003784_g.4299	5.4852	0.382654	1.41306	3.96582
TCONS_00003790_g.4303	3.51145	1.92934	2.98241	5.75983
TCONS_00003791_g.4304	3.09588	1.09139	1.70981	4.04557
TCONS_00003794_g.4307	7.79625	8.11787	8.60713	8.25749
TCONS_00003797_g.4310	12.1996	3.96827	4.97188	17.6519
TCONS_00003798_g.4311	6.83967	4.80439	4.23035	4.07196
TCONS_00003802_g.4315	4.1305	2.23665	3.49977	5.55571
TCONS_00003803_g.4318	21.4249	17.8894	11.6358	30.4361
TCONS_00003806_g.4321	16.0725	1.27728	2.20964	20.4172
TCONS_00003812_g.4323	2.90456	3.17823	4.26782	4.67466
TCONS_00003813_g.4324	19.9829	2.94599	1.90858	15.567
TCONS_00003815_g.4326	15.4108	7.07916	11.2611	24.2954
TCONS_00003817_g.4329	20.8384	1.75471	2.62276	8.72075
TCONS_00003820_g.4332	3.02835	0.496005	0.814062	5.96695
TCONS_00003823_g.4334	3.03118	0.507844	0.833492	6.00332
TCONS_00003825_g.4336	116.905	278.337	128.873	17.8079
TCONS_00003828_g.4338	0.159032	15.7235	2.84624	0.151155
TCONS_00003829_g.4340	7.56665	3.26471	5.80468	9.03684
TCONS_00003834_g.4344	85.6416	36.702	44.8794	136.615
TCONS_00003841_g.4355	4.32491	1.11947	1.67028	5.79067
TCONS_00003842_g.4357	20.5058	19.9774	23.8456	19.5169
TCONS_00003844_g.4360	8.29186	28.9113	18.0299	0.075197
TCONS_00003846_g.4364	6.7136	0.691351	0.96447	13.2305
TCONS_00003849_g.4372	1.53566	2.65145	4.66249	1.17099
TCONS_00003850_g.4374	7.88424	0.774191	0.635316	51.2842
TCONS_00003854_g.4381	10.1117	3.45896	5.814	17.0911
TCONS_00003858_g.4389	2.72066	1.08743	1.93001	2.66367
TCONS_00003862_g.4394	0.409576	0.209532	0.206335	5.02689
TCONS_00003864_g.4397	7.16182	1.68925	2.53579	7.57506
TCONS_00003865_g.4398	0.683493	0	0	4.49092
TCONS_00003869_g.4399	5.22487	2.48435	3.22901	5.44204
TCONS_00003871_g.4406	0.398356	0.0803268	0.0988765	3.64945
TCONS_00003872_g.4408	2.02182	0.429644	0.453309	3.54587
TCONS_00003873_g.4409	0.569059	0.14556	0.716697	1.35594
TCONS_00003878_g.4416	0.0214868	0	0	0.0404197
TCONS_00003879_g.4417	1.00768	0.517426	0.254766	0.959769
TCONS_00003879_g.4418	1.00768	0.517426	0.254766	0.959769
TCONS_00003880_g.4420	9.07289	3.22118	3.64355	12.6769
TCONS_00003881_g.4421	25.5855	2.72236	3.14586	28.0336
TCONS_00003883_g.4422	3.21253	2.0671	2.71409	5.06166
TCONS_00003884_g.4423	5.59203	3.25153	2.04378	17.7902
TCONS_00003885_g.4430	15.6252	2.17252	2.80573	22.659
TCONS_00003886_g.4426	13.1153	313.645	165.502	0.163329
TCONS_00003887_g.4428	10.7466	0.838641	0.129038	4.74557
TCONS_00003888_g.4429	32.8861	54.5382	38.7585	27.7487
TCONS_00003891_g.4432	6.62183	4.76029	3.56861	7.04403
TCONS_00003892_g.4434	2.44854	1.32432	0.250791	3.65432
TCONS_00003893_g.4436	20.3373	20.4294	27.3359	10.9686
TCONS_00003895_g.4439	6.06347	3.24265	12.0885	3.4143
TCONS_00003897_g.4443	14.9072	7.42118	11.2759	13.0496
TCONS_00003903_g.4452	8.88787	0.0552004	0.135896	6.86966
TCONS_00003906_g.4453	323.62	32.0883	54.1273	366.029
TCONS_00003907_g.4454	3.20125	7.66445	3.73228	1.32828
TCONS_00003909_g.4455	85.889	60.2025	70.7764	0.599758
TCONS_00003911_g.4458	3.21322	5.25957	9.99518	4.91604
TCONS_00003913_g.4460	3.62727	0.691838	0.659306	6.30062
TCONS_00003913_g.4461	3.62727	0.691838	0.659306	6.30062
TCONS_00003913_g.4462	3.62727	0.691838	0.659306	6.30062
TCONS_00003913_g.4464	3.62727	0.691838	0.659306	6.30062
TCONS_00003918_g.4471	1.86092	0.622885	0.408921	3.02334
TCONS_00003919_g.4473	11.1342	6.4853	8.45253	19.1133
TCONS_00003920_g.4474	10.8109	1.36511	1.30694	6.15991
TCONS_00003925_g.4475	0.264288	0.118717	0	2.17539
TCONS_00003926_g.4477	9.22415	7.14832	6.79928	10.607
TCONS_00003929_g.4479	180.244	309.795	163.976	23.8655
TCONS_00003931_g.4481	2.07297	0.302466	0.186157	4.0348
TCONS_00003936_g.4487	10.6562	0.962456	2.84331	19.0794
TCONS_00003937_g.4488	17.0046	147.968	95.4464	5.18509
TCONS_00003939_g.4490	41.1113	22.1201	40.5143	63.3225
TCONS_00003940_g.4491	10.0399	7.70697	6.98409	10.8373
TCONS_00003941_g.4493	17.1912	11.9646	12.7948	15.4006
TCONS_00003942_g.4494	65.7204	24.2734	55.0743	39.5012
TCONS_00003943_g.4495	0.257842	1.66945	4.38395	1.85527
TCONS_00003944_g.4496	0	0	0	0.719696
TCONS_00003945_g.4498	0.779972	0.769539	0.344453	1.44628
TCONS_00003946_g.4499	12.1294	0.218341	0.537523	28.8078
TCONS_00003950_g.4504	1.96399	0.637914	0.826553	3.24004
TCONS_00003950_g.4505	1.96399	0.637914	0.826553	3.24004
TCONS_00003957_g.4506	16.0516	1.29356	4.29917	24.9614
TCONS_00003958_g.4511	0.397713	12.7449	2.43436	0.511737
TCONS_00003960_g.4508	1.02539	0	0.126334	2.96043
TCONS_00003962_g.4510	0.717674	0.0756721	0	2.34351
TCONS_00003963_g.4512	12.9275	2.73157	4.48315	28.3085
TCONS_00003965_g.4514	12.8479	35.812	20.9438	3.28412
TCONS_00003967_g.4516	12.4002	3.16068	1.83086	17.7485
TCONS_00003968_g.4517	0.225612	0.296792	0	6.77233
TCONS_00003969_g.4518	4.52363	0.369054	0.209667	11.3296
TCONS_00003972_g.4523	0.0259527	0.0448098	0.110315	6.44067
TCONS_00003973_g.4524	13.5207	53.2169	37.3527	0.181509
TCONS_00003975_g.4527	1.97807	0.356768	0.658734	2.77922
TCONS_00003976_g.4528	1.61062	0.436218	0	4.09915
TCONS_00003977_g.4529	2.1885	0.592728	0	5.56989
TCONS_00003979_g.4532	5.68778	2.90465	3.40516	5.2179
TCONS_00003983_g.4535	0.140447	0	0	3.44023
TCONS_00003984_g.4537	1.27509	2.28624	5.76736	3.61639
TCONS_00003984_g.4539	1.27509	2.28624	5.76736	3.61639
TCONS_00003986_g.4541	0.0731714	0.168449	0.414698	0.48176
TCONS_00003990_g.4544	11.9644	9.53081	8.6328	11.9758
TCONS_00003992_g.4546	15.3073	0.588489	0.931355	5.20374
TCONS_00003994_g.4547	2.14658	0.744008	0.203516	1.17312
TCONS_00003995_g.4548	1.15872	1.07497	5.43984	1.8251
TCONS_00003998_g.4549	5.4035	9.56428	9.46237	3.44749
TCONS_00004005_g.4550	37.9288	17.9097	23.2405	33.2301
TCONS_00004008_g.4555	5.95179	2.55967	1.97695	6.60696
TCONS_00004009_g.4561	40.3023	8.26954	9.90409	73.7323
TCONS_00004019_g.4569	137.877	100.105	155.201	17.3762
TCONS_00004021_g.4573	4.04139	0.982317	1.66781	10.3906
TCONS_00004026_g.4575	9.49422	3.05474	4.77377	11.0264
TCONS_00004026_g.4576	9.49422	3.05474	4.77377	11.0264
TCONS_00004029_g.4580	17.7573	56.0937	48.277	15.7879
TCONS_00004030_g.4582	36.7475	10.6525	16.9502	27.6128
TCONS_00004033_g.4589	119.855	20.2089	27.7928	116.57
TCONS_00004034_g.4592	10.9056	86.7126	46.3557	2.87999
TCONS_00004037_g.4599	3.71904	2.78296	3.46592	3.05525
TCONS_00004038_g.4601	5.88654	1.04511	2.05832	9.3529
TCONS_00004040_g.4603	4.51466	3.16095	4.75975	5.06553
TCONS_00004041_g.4605	3.05173	1.54322	2.39208	6.53393
TCONS_00004046_g.4611	8.99443	5.07093	4.11968	9.81209
TCONS_00004047_g.4612	38.5987	12.4551	15.1941	12.4226
TCONS_00004048_g.4614	48.0081	12.8496	13.2658	85.0217
TCONS_00004056_g.4617	5.12357	8.46501	6.94654	6.1007
TCONS_00004057_g.4619	1.00583	0.7939	0.418814	0.43557
TCONS_00004058_g.4620	42.8314	11.4878	25.5662	132.027
TCONS_00004059_g.4622	119.498	19.6969	33.3481	144.482
TCONS_00004061_g.4624	29.8844	29.0756	30.2317	16.0236
TCONS_00004063_g.4625	4.66668	0	0.292517	11.8403
TCONS_00004064_g.4626	6.63249	12.8077	6.6771	8.04005
TCONS_00004065_g.4627	2.43294	0.718835	1.99088	6.40249
TCONS_00004067_g.4629	2.56754	0.758605	2.10102	6.73346
TCONS_00004068_g.4630	3.34015	0.456046	0	6.44685
TCONS_00004069_g.4631	0.271081	0.0527376	0.389497	0.779995
TCONS_00004071_g.4633	1.21696	0	0	2.05877
TCONS_00004072_g.4634	1.05736	0.844916	0.297152	0.0986299
TCONS_00004073_g.4635	0.764946	0.240136	0	0.00981117
TCONS_00004076_g.4638	3.54163	1.49973	1.2307	4.6393
TCONS_00004079_g.4641	3.55812	4.47227	3.51386	2.92744
TCONS_00004080_g.4642	81.5336	55.0549	94.4072	73.7832
TCONS_00004081_g.4643	1.05197	55.6429	58.0588	5.43727
TCONS_00004083_g.4644	223.169	650.547	580.166	9.8032
TCONS_00004084_g.4647	1.50878	0.454463	0.639327	7.24675
TCONS_00004085_g.4648	1.06963	1.68481	2.87153	0.185327
TCONS_00004087_g.4649	5.46459	1.70441	3.38249	6.15642
TCONS_00004093_g.4661	5.42125	1.53093	1.96639	13.2005
TCONS_00004095_g.4663	3.21752	2.23936	3.81668	4.31424
TCONS_00004097_g.4665	0.634383	0.0811348	0.199742	3.15578
TCONS_00004098_g.4667	1.19264	0.262678	0.461911	2.91914
TCONS_00004100_g.4670	2.00683	0.211602	0.416746	5.96874
TCONS_00004102_g.4672	55.2703	248.494	152.653	0.408887
TCONS_00004103_g.4673	23.449	8.34032	7.72329	31.3309
TCONS_00004104_g.4674	19.9669	2.73299	5.47869	13.3738
TCONS_00004107_g.4681	9.47086	7.76931	11.8897	9.81453
TCONS_00004108_g.4685	20.6679	22.3522	20.1732	20.0689
TCONS_00004110_g.4680	8.58526	2.09967	3.37115	6.86658
TCONS_00004111_g.4682	6.6434	6.01209	5.1933	7.00272
TCONS_00004113_g.4686	12.0815	17.746	15.1958	14.073
TCONS_00004115_g.4689	0.2251	0.155462	0	0.940048
TCONS_00004117_g.4690	12.3824	9.38604	8.26051	13.131
TCONS_00004119_g.4694	0	0	0	6.98307
TCONS_00004120_g.4695	1.55447	0.69077	1.41715	0.602081
TCONS_00004121_g.4696	13.5593	20.0849	7.89235	8.44587
TCONS_00004122_g.4698	10.0182	10.5023	9.30784	12.0007
TCONS_00004125_g.4702	0.491916	0.161012	0.237833	1.33147
TCONS_00004126_g.4703	0.718989	0.791618	0.413392	1.3094
TCONS_00004128_g.4706	0.0784736	0.216787	0	0.854719
TCONS_00004129_g.4707	5.65644	1.03668	2.12679	11.6872
TCONS_00004131_g.4708	13.8227	30.8914	22.8968	10.8569
TCONS_00004132_g.4709	17.5525	28.1828	16.8971	4.30189
TCONS_00004135_g.4714	20.1456	2.68663	3.91947	31.2022
TCONS_00004136_g.4716	24.1305	9.34005	6.50088	38.0764
TCONS_00004140_g.4717	25.2474	1.5354	8.38159	0.316384
TCONS_00004141_g.4718	15.7666	4.79691	9.81081	32.1296
TCONS_00004142_g.4719	6.44392	4.84325	16.1628	5.02173
TCONS_00004143_g.4720	1.73953	0.800922	1.18305	0.602103
TCONS_00004145_g.4722	6.14523	4.82173	7.9136	2.37631
TCONS_00004146_g.4723	15.9158	3.4831	5.71659	51.3588
TCONS_00004147_g.4725	15.8114	5.81547	9.95468	27.8067
TCONS_00004149_g.4726	1.21155	0.154238	0.379713	2.58368
TCONS_00004150_g.4727	0.792775	0	0	1.28383
TCONS_00004153_g.4733	4.71793	0.939163	1.02759	13.562
TCONS_00004157_g.4737	2.94924	0.967221	0.980478	10.0746
TCONS_00004160_g.4744	6.08678	3.35916	3.85923	8.33922
TCONS_00004163_g.4747	0.305052	1.75567	0.648331	0.910981
TCONS_00004166_g.4748	13.4013	6.85589	11.5911	3.59754
TCONS_00004167_g.4749	19.9946	75.1717	81.199	6.50938
TCONS_00004167_g.4751	19.9946	75.1717	81.199	6.50938
TCONS_00004187_g.4755	15.497	5.36412	7.32578	24.8563
TCONS_00004191_g.4760	0.952149	0.1697	0	1.71255
TCONS_00004192_g.4761	12.3789	8.88799	10.0248	21.2569
TCONS_00004196_g.4773	8.70291	4.00548	6.65039	37.4113
TCONS_00004197_g.4775	19.5839	25.4147	21.3554	6.16177
TCONS_00004199_g.4776	17.5898	2.29623	4.84542	23.5673
TCONS_00004200_g.4778	0.588976	0.0739578	0.546221	0.954848
TCONS_00004209_g.4792	2.35458	0.330604	0.508687	1.59387
TCONS_00004211_g.4795	7.23759	3.35626	4.65274	8.25149
TCONS_00004214_g.4798	10.7042	43.5237	26.3037	6.43672
TCONS_00004218_g.4800	5.28943	0.254866	0.418295	3.9361
TCONS_00004219_g.4801	10.8669	3.33694	4.92904	17.9022
TCONS_00004222_g.4804	0.124086	0.489707	0	0.950369
TCONS_00004223_g.4805	3.3358	17.9118	8.81925	1.71598
TCONS_00004226_g.4810	14.512	34.5024	19.3295	6.88331
TCONS_00004226_g.4811	14.512	34.5024	19.3295	6.88331
TCONS_00004227_g.4814	0.251527	0.231618	0	0.283894
TCONS_00004229_g.4815	3.60275	1.06964	1.63014	5.26921
TCONS_00004231_g.4817	0.645164	0.11882	0.487528	4.50181
TCONS_00004233_g.4819	434.525	53.7581	117.59	1682.09
TCONS_00004236_g.4822	6.3104	7.04409	7.54556	8.86462
TCONS_00004241_g.4825	5.04055	2.04776	5.04128	6.43213
TCONS_00004243_g.4828	150.095	135.096	126.693	125.112
TCONS_00004244_g.4826	25.1664	12.1456	19.3685	31.4978
TCONS_00004246_g.4829	4.60269	1.53869	1.93706	5.17498
TCONS_00004247_g.4830	16.7807	2.51362	4.02231	19.9157
TCONS_00004248_g.4832	2.37908	0.945257	1.50576	7.28783
TCONS_00004252_g.4837	0.34842	0.337729	0.20786	1.10388
TCONS_00004253_g.4836	12.2159	10.3203	8.08	10.6501
TCONS_00004254_g.4838	3.13628	0.076946	0.18943	4.30066
TCONS_00004255_g.4839	4.65026	2.88405	3.93594	5.26405
TCONS_00004259_g.4844	13.5372	4.13779	6.67401	45.3071
TCONS_00004261_g.4845	53.7847	3.52431	8.67635	144.671
TCONS_00004263_g.4847	3.67026	0.610412	1.4632	5.6153
TCONS_00004265_g.4850	7.49663	7.17398	10.1636	4.69521
TCONS_00004266_g.4851	0.0845358	0.33362	0.410662	0.845097
TCONS_00004268_g.4855	136.759	257.632	156.108	97.9294
TCONS_00004269_g.4857	5.38932	1.21702	1.16516	9.39221
TCONS_00004271_g.4858	11.7415	10.3317	8.79238	6.69134
TCONS_00004274_g.4863	57.0942	109.089	36.0696	5.96004
TCONS_00004275_g.4864	7.46897	11.1709	13.2114	6.59553
TCONS_00004276_g.4867	1.7465	0.0733251	0	1.77352
TCONS_00004280_g.4871	2.15111	1.98413	1.73586	2.61283
TCONS_00004282_g.4874	2.16197	1.99414	1.74462	2.62602
TCONS_00004284_g.4876	0.791977	0.167013	0	0.982598
TCONS_00004286_g.4878	8.84502	8.53937	7.05762	7.78523
TCONS_00004287_g.4880	6.40238	3.27534	1.28282	0.261557
TCONS_00004290_g.4879	2.37525	0.27152	0.167111	3.04329
TCONS_00004291_g.4882	0.306013	0.185797	0.343053	14.1611
TCONS_00004292_g.4885	17.8303	8.67428	8.06738	21.4689
TCONS_00004293_g.4887	14.5339	7.07063	6.57593	17.4998
TCONS_00004297_g.4889	34.0848	21.4784	25.7764	6.34933
TCONS_00004298_g.4893	2.49206	1.18275	1.00406	0.786504
TCONS_00004302_g.4900	0.193787	0	0	0.698508
TCONS_00004305_g.4903	2.77342	2.04752	3.25207	14.135
TCONS_00004306_g.4904	4.01596	3.37258	7.99299	4.86591
TCONS_00004307_g.4905	11.3958	12.739	16.0799	11.9122
TCONS_00004307_g.4906	11.3958	12.739	16.0799	11.9122
TCONS_00004308_g.4908	9.06231	1.42524	1.08892	2.46174
TCONS_00004309_g.4909	1.99161	2.41783	1.32274	0.254644
TCONS_00004311_g.4913	2.39907	0.212421	0.653688	5.33313
TCONS_00004313_g.4915	50.0739	26.0832	34.7821	95.7476
TCONS_00004315_g.4917	3.16114	1.3034	2.08571	4.30015
TCONS_00004317_g.4920	4.96682	1.67104	3.42821	7.8438
TCONS_00004318_g.4923	80.8487	206.816	234.238	98.4726
TCONS_00004319_g.4924	2.22366	14.4194	5.87241	0.205866
TCONS_00004322_g.4929	0.438659	4.73106	1.83903	0.800311
TCONS_00004328_g.4931	22.9493	4.33134	12.1864	71.7463
TCONS_00004331_g.4934	3.99604	1.68538	1.85231	4.69717
TCONS_00004332_g.4937	47.1029	6.15272	6.59467	8.03731
TCONS_00004334_g.4939	12.6155	6.57023	7.8765	16.1203
TCONS_00004335_g.4940	2.43661	0.914119	1.63668	8.33875
TCONS_00004336_g.4941	11.3437	2.26311	2.94959	20.3473
TCONS_00004337_g.4942	1.59834	0.148503	0	1.78784
TCONS_00004346_g.4947	4.82536	0.146729	0.632143	0.0209819
TCONS_00004348_g.4949	3.51801	6.389	17.9974	0.0250994
TCONS_00004349_g.4950	0.648643	0.0871974	0.429335	2.00218
TCONS_00004351_g.4951	24.2094	16.3448	28.8642	15.4831
TCONS_00004353_g.4954	1.92571	0.299711	2.21354	4.42664
TCONS_00004355_g.4956	1.7101	0.216047	1.1524	3.75146
TCONS_00004357_g.4959	54.85	524.041	485.784	0.511874
TCONS_00004360_g.4961	5.84261	2.70627	3.24581	4.38308
TCONS_00004362_g.4963	1.83427	2.07328	5.36366	381.789
TCONS_00004363_g.4964	19.3476	39.144	32.3718	15.9432
TCONS_00004364_g.4965	9.10099	2.51813	5.01333	11.725
TCONS_00004366_g.4967	0.0211511	0	0	3.74805
TCONS_00004367_g.4968	0.203017	0	0.0507616	1.68992
TCONS_00004367_g.4969	0.203017	0	0.0507616	1.68992
TCONS_00004368_g.4970	3.94871	5.18001	5.7511	4.49834
TCONS_00004370_g.4971	13.4287	5.32663	7.40273	12.0608
TCONS_00004373_g.4975	37.9039	33.945	10.7033	14.9448
TCONS_00004377_g.4981	8.89163	3.43203	8.248	12.2393
TCONS_00004381_g.4985	3.06224	3.50148	4.13766	2.85545
TCONS_00004383_g.4991	2.57463	7.53619	4.61318	4.21744
TCONS_00004385_g.4993	0.178717	0	0	1.78793
TCONS_00004386_g.4986	13.5754	9.76337	7.59962	19.6927
TCONS_00004386_g.4987	13.5754	9.76337	7.59962	19.6927
TCONS_00004387_g.4994	0.25899	0	0	1.09705
TCONS_00004388_g.4996	9.87953	4.30647	5.85225	6.52273
TCONS_00004389_g.4997	18.5813	6.31433	10.3442	18.3592
TCONS_00004390_g.4999	0.527153	0.567384	1.39682	0.842258
TCONS_00004392_g.5000	1.85252	0.314611	0.387263	4.85022
TCONS_00004394_g.5009	0.78568	0	0.0911843	1.88858
TCONS_00004396_g.5008	3.85446	0.477763	0.808626	3.85028
TCONS_00004397_g.5011	0.990865	0.315358	0	1.72137
TCONS_00004398_g.5012	18.2645	22.5643	45.8947	16.1989
TCONS_00004399_g.5014	1.65311	0.685018	0.843208	3.56375
TCONS_00004401_g.5017	13.601	2.71485	6.41622	15.1324
TCONS_00004402_g.5016	5.91897	2.83785	3.88133	6.50765
TCONS_00004404_g.5019	4.98062	0.237064	0.350171	14.8462
TCONS_00004407_g.5023	5.87842	2.23683	1.92737	3.66929
TCONS_00004410_g.5018	8.99862	1.8432	2.07155	14.6652
TCONS_00004411_g.5026	1.71207	0.681754	0.314696	1.88016
TCONS_00004414_g.5027	1.15848	0.226174	0.0696009	6.21437
TCONS_00004416_g.5030	6.20892	0.847453	3.96398	6.12154
TCONS_00004417_g.5031	0.732893	0.209447	0.085938	3.90783
TCONS_00004419_g.5033	3.74168	0.800157	0.805857	10.6724
TCONS_00004424_g.5039	92.5138	103.042	56.0103	5.96235
TCONS_00004428_g.5047	2.42899	0.257096	0.421956	5.02445
TCONS_00004431_g.5051	0.500797	0	0.378435	0.741095
TCONS_00004432_g.5052	1.25665	0.3489	0.322103	4.03057
TCONS_00004433_g.5054	22.6549	7.22404	7.01122	38.7612
TCONS_00004435_g.5058	11.375	5.13157	7.13164	15.1631
TCONS_00004438_g.5062	1.15368	0.796776	0.267484	1.52114
TCONS_00004440_g.5063	173.714	149.258	110.655	94.6002
TCONS_00004440_g.5064	173.714	149.258	110.655	94.6002
TCONS_00004441_g.5067	31.6059	4.18886	9.17706	31.283
TCONS_00004445_g.5074	7.30663	3.5743	3.94934	9.8912
TCONS_00004447_g.5076	2.38236	0.27451	0.929231	3.87778
TCONS_00004448_g.5079	18.2655	29.9295	21.9999	9.27257
TCONS_00004449_g.5080	114.473	34.9182	22.3645	7.61455
TCONS_00004451_g.5081	29.4561	64.8175	51.9705	13.7797
TCONS_00004452_g.5083	1.56777	0.527008	0.943576	6.22464
TCONS_00004456_g.5085	3.05639	2.88004	1.90226	10.0736
TCONS_00004459_g.5088	3.9806	1.27275	2.29778	5.86564
TCONS_00004460_g.5089	2.83156	0.227393	0.279904	3.83698
TCONS_00004461_g.5090	7.72998	3.08566	3.16938	6.40535
TCONS_00004462_g.5091	4.12178	0.574115	0.47113	4.87503
TCONS_00004464_g.5093	8.30163	4.71525	4.41731	4.78725
TCONS_00004466_g.5094	0.301272	0.0520174	0.128059	0.918111
TCONS_00004467_g.5095	0.311043	0	0	0.926226
TCONS_00004469_g.5096	1.06893	0.162848	0.133636	27.6117
TCONS_00004470_g.5098	14.0577	15.5287	16.5257	17.3514
TCONS_00004477_g.5102	1.25606	0.559665	1.37781	1.05946
TCONS_00004478_g.5104	20.6678	5.55327	5.23225	32.2853
TCONS_00004480_g.5106	5.01516	1.42831	1.40652	7.7205
TCONS_00004482_g.5108	23.2269	27.1756	17.7941	19.1516
TCONS_00004483_g.5109	62.5989	22.1158	28.1837	83.9476
TCONS_00004484_g.5110	5.14095	1.13827	1.18557	8.71092
TCONS_00004495_g.5118	7.25924	4.47839	5.02618	10.825
TCONS_00004497_g.5115	10.473	1.50863	3.09503	15.4642
TCONS_00004498_g.5123	7.51226	4.78677	3.04112	13.9424
TCONS_00004499_g.5124	2.89819	0.812614	0.631749	5.68605
TCONS_00004507_g.5126	0.0186421	0	0	0
TCONS_00004508_g.5127	18.7362	29.0581	26.3295	12.8327
TCONS_00004509_g.5129	7.28389	0.625395	1.53963	31.5562
TCONS_00004510_g.5130	6.09259	1.46216	2.59973	7.24167
TCONS_00004520_g.5136	5.50077	2.64402	4.33946	4.4916
TCONS_00004521_g.5137	5.61331	2.08748	3.81761	4.52512
TCONS_00004522_g.5140	0.249032	1.77921	0.584021	1.46354
TCONS_00004524_g.5142	75.2497	73.1554	38.6509	3.18573
TCONS_00004526_g.5145	13.331	17.9957	16.7606	23.0691
TCONS_00004527_g.5146	15.9058	17.4336	11.1878	2.18325
TCONS_00004536_g.5152	416.271	62.4817	101.456	454.8
TCONS_00004537_g.5153	131.284	20.3564	33.2521	142.733
TCONS_00004540_g.5156	102.519	17.1824	28.714	117.516
TCONS_00004541_g.5157	117.89	14.6137	23.8474	131.579
TCONS_00004543_g.5158	0.572707	0.351584	0	0.876238
TCONS_00004548_g.5162	12.3826	11.3949	14.6321	0.603216
TCONS_00004549_g.5163	1.79515	0.462611	0.227776	0.929916
TCONS_00004551_g.5166	2.22269	0.577095	0.284145	1.16005
TCONS_00004552_g.5167	11.2622	15.4016	19.0177	1.83846
TCONS_00004553_g.5168	32.9131	6.75276	7.3147	19.8002
TCONS_00004554_g.5170	1.70305	1.04087	1.53749	0.986618
TCONS_00004555_g.5172	49.1644	6.42633	8.12185	18.1909
TCONS_00004557_g.5174	5.36637	1.77514	4.96071	7.30361
TCONS_00004559_g.5176	11.3565	1.46633	1.76483	16.0663
TCONS_00004560_g.5177	1.07157	0.411148	1.51828	7.71874
TCONS_00004561_g.5178	1.57717	0.800922	0.788702	3.03669
TCONS_00004562_g.5179	13.3694	0.533642	1.59033	14.2981
TCONS_00004565_g.5181	40.8495	4.00553	5.63488	84.9999
TCONS_00004566_g.5183	2.63869	0.468779	0.577033	13.193
TCONS_00004567_g.5184	26.2359	9.20158	12.0894	29.877
TCONS_00004569_g.5187	0.938421	0.520569	0.640783	15.2369
TCONS_00004570_g.5189	16.5183	4.87766	6.75256	16.853
TCONS_00004574_g.5193	2.12119	0.223319	0.659735	5.72626
TCONS_00004576_g.5196	0.586499	0	0	1.50173
TCONS_00004578_g.5197	2.51157	2.72714	2.96657	2.40463
TCONS_00004584_g.5202	28.832	37.4951	6.87078	1.57158
TCONS_00004586_g.5203	14.5391	18.3175	15.4933	3.48771
TCONS_00004587_g.5206	40.834	57.6163	57.7268	39.422
TCONS_00004589_g.5207	0.66512	31.1214	33.502	0.0328436
TCONS_00004590_g.5208	17.0528	15.8983	11.0393	21.2883
TCONS_00004591_g.5211	17.1083	15.95	11.0752	21.3575
TCONS_00004592_g.5212	2.30543	0.0749278	0.368923	32.1926
TCONS_00004593_g.5214	1.90271	0.0391095	0.288846	25.4095
TCONS_00004595_g.5217	6.95966	17.789	18.5687	7.81456
TCONS_00004596_g.5218	27.2942	11.1978	10.5693	8.92587
TCONS_00004597_g.5219	4.95308	1.75608	2.38218	9.99489
TCONS_00004599_g.5221	1.36495	1.95883	2.21024	0.686933
TCONS_00004600_g.5222	1.27601	1.04556	2.2063	0.561438
TCONS_00004601_g.5225	1.75366	0.197576	0.486404	2.52179
TCONS_00004602_g.5223	1.68384	2.57887	2.03641	2.55259
TCONS_00004604_g.5226	2.83816	1.16202	1.05395	2.26886
TCONS_00004605_g.5228	35.5698	21.7895	32.5867	58.4401
TCONS_00004608_g.5230	14.5025	3.38011	4.55319	30.4863
TCONS_00004609_g.5233	46.0724	20.3526	19.6288	49.5409
TCONS_00004610_g.5235	8.37043	2.0066	2.23475	6.82411
TCONS_00004614_g.5240	3.17876	0.282135	0.347289	11.3311
TCONS_00004616_g.5245	10.5854	4.13095	7.1143	13.6702
TCONS_00004617_g.5247	9.37278	3.06164	4.4865	22.1287
TCONS_00004619_g.5251	5.19768	0.475773	1.17129	5.76546
TCONS_00004620_g.5253	5.41175	0.495368	1.21952	6.00291
TCONS_00004630_g.5266	1.67704	9.22518	3.80185	2.49391
TCONS_00004631_g.5267	3.69474	1.79518	4.41948	1.66948
TCONS_00004635_g.5276	0.828182	0.856014	0.957901	0.559582
TCONS_00004639_g.5275	1.70566	0.683233	0.870011	7.42336
TCONS_00004640_g.5277	4.21851	3.70589	4.0764	12.1805
TCONS_00004645_g.5285	3.70456	0.996233	2.67554	7.31539
TCONS_00004646_g.5286	29.6337	1.25707	1.6664	20.8047
TCONS_00004648_g.5288	5.40618	2.9284	5.08891	3.3782
TCONS_00004650_g.5289	5.61159	5.66223	9.0419	11.5732
TCONS_00004651_g.5290	2.55101	0.170885	0.336555	5.26426
TCONS_00004654_g.5292	1.03756	0	0.105952	5.13445
TCONS_00004657_g.5304	5.51277	1.47828	2.19101	6.59319
TCONS_00004662_g.5315	9.04058	2.61177	3.41583	9.35697
TCONS_00004664_g.5316	0.687493	0.0548911	0.135134	1.22449
TCONS_00004671_g.5319	0.502337	0	0	4.81152
TCONS_00004674_g.5322	0.129568	0	0	0.539969
TCONS_00004675_g.5323	0.121329	0	0	0.809203
TCONS_00004676_g.5324	0.191393	0.088122	0	0.763278
TCONS_00004677_g.5325	11.6219	2.20143	2.66679	11.1672
[truncated: 14,768 more rows]

## Sheet: DESeq
Supplementary Table S2-DESeq calculations between control zone 4 and the interaction zones 1, 2, 3
Transcripts with infinite foldchanges were set to log2 fold changes of 20 and -20 respectively for visualization purposes.
Only DEGs with a minimum log2 fold-change of 1 and a maximum padj value of 0.05 are given
Zone 4vs1										Zone 4vs2										Zone 4vs3
Loci tag	baseMean	baseMeanA	baseMeanB	foldChange	log2FoldChange	pval	padj			Loci tag	baseMean	baseMeanA	baseMeanB	foldChange	log2FoldChange	pval	padj			Loci tag	baseMean	baseMeanA	baseMeanB	foldChange	log2FoldChange	pval	padj
TCONS_00005630_g.6352	10.116	0	20.2321	#NUM!	20	6.26773e-05	0.000323423			TCONS_00000389_g.463	212.923	0	425.845	#NUM!	20	1.43331e-21	4.45935e-20			TCONS_00028506_g.32806	194.083	0	388.166	#NUM!	20	1.33456e-31	1.06057e-28
TCONS_00006996_g.7846	14.0683	0	28.1367	#NUM!	20	0.00146235	0.00528175			TCONS_00001220_g.1329	125.888	0	251.776	#NUM!	20	3.0212e-09	2.99599e-08			TCONS_00011910_g.13609	112.992	0	225.984	#NUM!	20	8.96683e-26	4.27552e-23
TCONS_00007920_g.8903	93.8374	0	187.675	#NUM!	20	1.91038e-07	1.6184e-06			TCONS_00005630_g.6352	261.846	0	523.691	#NUM!	20	7.10634e-61	1.09125e-58			TCONS_00021790_g.24935	130.917	0	261.834	#NUM!	20	2.63895e-25	1.13596e-22
TCONS_00008439_g.9515	26.1487	0	52.2974	#NUM!	20	3.52307e-11	5.16318e-10			TCONS_00007920_g.8903	120.152	0	240.305	#NUM!	20	4.75536e-38	3.32972e-36			TCONS_00036584_g.41521	108.24	0	216.481	#NUM!	20	5.53683e-24	2.11856e-21
TCONS_00011138_g.12662	5.76181	0	11.5236	#NUM!	20	0.00472319	0.0146286			TCONS_00008033_g.9037	32.7965	0	65.5931	#NUM!	20	4.7025e-15	9.31462e-14			TCONS_00014570_g.16543	91.4485	0	182.897	#NUM!	20	1.93893e-23	7.15397e-21
TCONS_00012217_g.13917	15.2124	0	30.4248	#NUM!	20	7.25158e-05	0.000368938			TCONS_00008439_g.9515	24.2903	0	48.5805	#NUM!	20	1.42807e-10	1.69073e-09			TCONS_00021776_g.24919	326.773	0	653.546	#NUM!	20	3.99641e-21	1.11586e-18
TCONS_00013885_g.15824	9.14788	0	18.2958	#NUM!	20	0.000294559	0.0012894			TCONS_00011138_g.12662	341.366	0	682.731	#NUM!	20	2.63278e-69	5.07243e-67			TCONS_00005630_g.6352	65.0491	0	130.098	#NUM!	20	4.20887e-18	8.93462e-16
TCONS_00014570_g.16543	30.9259	0	61.8517	#NUM!	20	6.52333e-13	1.1617e-11			TCONS_00012217_g.13917	381.715	0	763.43	#NUM!	20	7.84634e-09	7.26741e-08			TCONS_00016409_g.18601	50.9918	0	101.984	#NUM!	20	1.39716e-14	1.76026e-12
TCONS_00015023_g.17102	11.2284	0	22.4569	#NUM!	20	0.0163276	0.0417333			TCONS_00012218_g.13919	57.6911	0	115.382	#NUM!	20	0.000572639	0.00199069			TCONS_00011138_g.12662	47.0231	0	94.0462	#NUM!	20	1.62765e-13	1.70105e-11
TCONS_00017466_g.19766	7.52057	0	15.0411	#NUM!	20	0.000807821	0.00314812			TCONS_00013885_g.15824	84.6712	0	169.342	#NUM!	20	1.41793e-23	5.08471e-22			TCONS_00000405_g.481	223.911	0	447.822	#NUM!	20	2.39621e-12	2.05154e-10
TCONS_00018319_g.20700	4.3551	0	8.7102	#NUM!	20	0.0199485	0.0495655			TCONS_00014570_g.16543	69.961	0	139.922	#NUM!	20	4.5845e-18	1.17916e-16			TCONS_00032181_g.36770	65.8461	0	131.692	#NUM!	20	2.27051e-11	1.54659e-09
TCONS_00018732_g.21205	10.9054	0	21.8107	#NUM!	20	3.07777e-05	0.000169899			TCONS_00014763_g.16777	252.186	0	504.372	#NUM!	20	1.22028e-33	7.16891e-32			TCONS_00034255_g.38931	58.8561	0	117.712	#NUM!	20	2.86998e-10	1.62021e-08
TCONS_00021790_g.24935	82.0242	0	164.048	#NUM!	20	4.74262e-05	0.000250914			TCONS_00015023_g.17102	538.204	0	1076.41	#NUM!	20	4.59257e-85	1.28339e-82			TCONS_00012217_g.13917	30.1271	0	60.2541	#NUM!	20	8.48845e-10	4.4666e-08
TCONS_00024281_g.28006	4.61699	0	9.23397	#NUM!	20	0.0148831	0.0386577			TCONS_00016409_g.18601	71.609	0	143.218	#NUM!	20	1.01794e-25	4.18219e-24			TCONS_00018319_g.20700	26.6639	0	53.3278	#NUM!	20	1.42387e-09	7.16395e-08
TCONS_00026292_g.30412	49.5476	0	99.0951	#NUM!	20	1.33996e-06	9.66144e-06			TCONS_00017466_g.19766	151.774	0	303.549	#NUM!	20	8.06365e-27	3.50317e-25			TCONS_00037346_g.42330	20.5365	0	41.0729	#NUM!	20	4.28442e-07	1.22837e-05
TCONS_00027053_g.31219	4.51625	0	9.0325	#NUM!	20	0.0157539	0.0405111			TCONS_00018319_g.20700	34.3012	0	68.6024	#NUM!	20	4.84368e-14	8.6398e-13			TCONS_00014763_g.16777	302.808	0	605.615	#NUM!	20	9.04832e-07	2.38871e-05
TCONS_00027840_g.32052	7.48296	0	14.9659	#NUM!	20	0.000949702	0.00361259			TCONS_00018732_g.21205	3.90788	0	7.81577	#NUM!	20	0.020821	0.0459842			TCONS_00001220_g.1329	13.083	0	26.1659	#NUM!	20	1.34973e-06	3.41716e-05
TCONS_00028506_g.32806	12.4989	0	24.9978	#NUM!	20	8.66645e-06	5.32159e-05			TCONS_00020480_g.23349	9.14563	0	18.2913	#NUM!	20	0.0159722	0.0364885			TCONS_00015023_g.17102	170.932	0	341.864	#NUM!	20	2.52018e-06	5.99448e-05
TCONS_00031959_g.36502	17.6055	0	35.2111	#NUM!	20	0.00179994	0.0063431			TCONS_00021790_g.24935	817.089	0	1634.18	#NUM!	20	1.20827e-100	5.85615e-98			TCONS_00013885_g.15824	93.0239	0	186.048	#NUM!	20	6.02292e-06	0.000131272
TCONS_00032475_g.37091	20.0838	0	40.1676	#NUM!	20	1.87456e-08	1.84895e-07			TCONS_00024281_g.28006	7.77654	0	15.5531	#NUM!	20	0.000235783	0.000896185			TCONS_00035618_g.40429	59.7075	0	119.415	#NUM!	20	7.62453e-06	0.000162522
TCONS_00034472_g.39180	16.6653	0	33.3305	#NUM!	20	0.00326115	0.0106375			TCONS_00026292_g.30412	61.7761	0	123.552	#NUM!	20	5.41547e-08	4.33822e-07			TCONS_00007920_g.8903	88.1868	0	176.374	#NUM!	20	0.000265228	0.00349202
TCONS_00036214_g.41099	6.58218	0	13.1644	#NUM!	20	0.00224066	0.00766562			TCONS_00027053_g.31219	73.5923	0	147.185	#NUM!	20	2.03427e-17	4.99217e-16			TCONS_00036214_g.41099	58.3429	0	116.686	#NUM!	20	0.000361109	0.00453846
TCONS_00037649_g.42673	160.462	0	320.925	#NUM!	20	1.96557e-48	4.04047e-46			TCONS_00028506_g.32806	530.792	0	1061.58	#NUM!	20	2.71298e-36	1.7754e-34			TCONS_00025042_g.28951	112.518	0	225.035	#NUM!	20	0.000505229	0.00592454
TCONS_00037993_g.43050	29.3242	0	58.6485	#NUM!	20	3.98662e-06	2.62784e-05			TCONS_00031959_g.36502	485.087	0	970.174	#NUM!	20	1.21659e-77	2.99503e-75			TCONS_00034047_g.38724	25.4034	0	50.8069	#NUM!	20	0.00118463	0.0117527
TCONS_00035006_g.39762	231032	322.508	461742	1431.72	10.4835	2.72818e-138	2.82276e-134			TCONS_00032181_g.36770	53.7229	0	107.446	#NUM!	20	7.33749e-21	2.19905e-19			TCONS_00031959_g.36502	82.9804	0	165.961	#NUM!	20	0.00123472	0.0121678
TCONS_00006983_g.7836	599.514	0.903704	1198.12	1325.79	10.3726	1.15003e-07	1.0101e-06			TCONS_00032374_g.36971	67.0073	0	134.015	#NUM!	20	3.12553e-11	4.04805e-10			TCONS_00032374_g.36971	19.9963	0	39.9926	#NUM!	20	0.00151266	0.0141722
TCONS_00024926_g.28822	409.802	0.625642	818.979	1309.02	10.3543	6.13839e-23	2.78561e-21			TCONS_00032375_g.36972	46.9348	0	93.8697	#NUM!	20	7.24813e-17	1.68538e-15			TCONS_00008033_g.9037	7.69635	0	15.3927	#NUM!	20	0.00348433	0.0269234
TCONS_00007745_g.8679	372909	698.943	745119	1066.07	10.0581	2.71703e-201	4.21684e-197			TCONS_00035435_g.40242	107.549	0	215.098	#NUM!	20	1.46332e-17	3.61104e-16			TCONS_00027053_g.31219	38.2717	0	76.5434	#NUM!	20	0.00460005	0.0334199
TCONS_00007745_g.8680	372909	698.943	745119	1066.07	10.0581	2.71703e-201	4.21684e-197			TCONS_00035618_g.40429	450.081	0	900.162	#NUM!	20	2.02052e-79	5.13726e-77			TCONS_00032375_g.36972	14.7156	0	29.4313	#NUM!	20	0.00482772	0.0344125
TCONS_00002146_g.2395	312.362	0.625642	624.099	997.535	9.96222	3.73052e-17	1.03113e-15			TCONS_00036214_g.41099	158.208	0	316.416	#NUM!	20	2.69719e-14	4.9447e-13			TCONS_00037649_g.42673	4.13842	0	8.27684	#NUM!	20	0.00594092	0.0402992
TCONS_00020021_g.22818	702.198	1.45983	1402.94	961.028	9.90843	4.65408e-39	5.68751e-37			TCONS_00037346_g.42330	107.62	0	215.239	#NUM!	20	9.1385e-33	5.21079e-31			TCONS_00010604_g.12097	3042.66	0.0596165	6085.27	102074	16.6392	2.47679e-61	3.83816e-57
TCONS_00034740_g.39448	166.713	0.347579	333.078	958.278	9.9043	3.62923e-06	2.4247e-05			TCONS_00037649_g.42673	5.55903	0	11.1181	#NUM!	20	0.00411072	0.0113249			TCONS_00015592_g.17707	1332.68	0.0283288	2665.34	94085.7	16.5217	3.17759e-09	1.48095e-07
TCONS_00013793_g.15690	43518.8	99.9118	86937.6	870.143	9.76511	1.65642e-14	3.46931e-13			TCONS_00010604_g.12097	4731.51	0.121997	9462.89	77566.8	16.2432	1.01518e-74	2.26545e-72			TCONS_00002258_g.2524	699.372	0.0298082	1398.71	46923.7	15.518	3.15529e-32	2.79405e-29
TCONS_00009561_g.10820	232.285	0.625642	463.944	741.549	9.5344	2.93969e-18	8.92837e-17			TCONS_00024036_g.27701	2099.45	0.0578368	4198.83	72598	16.1476	4.13388e-132	6.41144e-129			TCONS_00034994_g.39749	1532.78	0.0879453	3065.48	34856.7	15.0891	2.06647e-12	1.78402e-10
TCONS_00021815_g.24958	7472.35	21.3211	14923.4	699.934	9.45107	2.3506e-27	1.42505e-25			TCONS_00000405_g.481	1356.2	0.0492373	2712.35	55087.4	15.7494	7.63637e-26	3.16252e-24			TCONS_00003686_g.4198	8553.69	0.60627	17106.8	28216.4	14.7842	1.11996e-09	5.82397e-08
TCONS_00011740_g.13415	110.411	0.324702	220.497	679.073	9.40742	1.33257e-13	2.56277e-12			TCONS_00003264_g.3744	5264.57	0.222748	10528.9	47268.3	15.5286	1.23449e-50	1.41301e-48			TCONS_00024036_g.27701	399.204	0.0283288	798.379	28182.5	14.7825	4.68916e-12	3.65153e-10
TCONS_00010604_g.12097	208.054	0.695159	415.413	597.58	9.22299	5.32655e-09	5.63902e-08			TCONS_00015592_g.17707	1288.39	0.0578368	2576.72	44551.5	15.4432	9.12462e-67	1.59908e-64			TCONS_00036826_g.41799	1942.37	0.147562	3884.59	26325.2	14.6842	1.23011e-16	2.03875e-14
TCONS_00016454_g.18654	179.114	0.602765	357.626	593.309	9.21264	5.52648e-05	0.000288015			TCONS_00034994_g.39749	6186.6	0.278308	12372.9	44457.7	15.4401	1.57525e-104	8.42462e-102			TCONS_00023639_g.27244	361.343	0.0283288	722.657	25509.6	14.6388	4.01361e-07	1.16583e-05
TCONS_00016454_g.18655	179.114	0.602765	357.626	593.309	9.21264	5.52648e-05	0.000288015			TCONS_00030957_g.35345	1279.98	0.0578368	2559.89	44260.6	15.4337	1.50204e-58	2.16706e-56			TCONS_00025923_g.29954	3514.38	0.290685	7028.47	24178.9	14.5615	1.11776e-08	4.65004e-07
TCONS_00024723_g.28573	503.012	1.71502	1004.31	585.596	9.19376	7.29442e-63	3.189e-60			TCONS_00023639_g.27244	1172.61	0.0578368	2345.16	40547.9	15.3073	1.12007e-108	7.7208e-106			TCONS_00035121_g.39940	23426.4	2.07871	46850.8	22538.4	14.4601	2.87765e-12	2.4368e-10
TCONS_00031204_g.35648	141.406	0.602765	282.208	468.19	8.87095	3.99037e-13	7.30313e-12			TCONS_00021776_g.24919	957.855	0.0492373	1915.66	38906.7	15.2477	1.51194e-59	2.25476e-57			TCONS_00018476_g.20918	293.867	0.0283288	587.705	20745.8	14.3405	1.73026e-08	6.91054e-07
TCONS_00015585_g.17703	264.021	1.29792	526.745	405.836	8.66475	1.18465e-07	1.03933e-06			TCONS_00003686_g.4198	18571.6	0.996673	37142.2	37266.1	15.1856	1.11966e-188	3.47307e-184			TCONS_00031204_g.35648	288.367	0.0283288	576.706	20357.6	14.3133	6.23546e-32	5.22313e-29
TCONS_00031545_g.36046	30706	153.464	61258.6	399.173	8.64087	3.92974e-85	6.09896e-82			TCONS_00011279_g.12843	2045.67	0.121997	4091.23	33535.5	15.0334	1.40451e-94	5.24896e-92			TCONS_00030511_g.34881	1150.98	0.119233	2301.84	19305.4	14.2367	1.85475e-09	9.13901e-08
TCONS_00035121_g.39940	3867.08	20.1886	7713.98	382.095	8.57779	1.08736e-09	1.26982e-08			TCONS_00002258_g.2524	1793.89	0.110236	3587.67	32545.5	14.9902	9.77332e-100	4.21054e-97			TCONS_00030957_g.35345	260.76	0.0283288	521.491	18408.5	14.1681	8.72143e-06	0.000183381
TCONS_00027059_g.31222	1985.59	10.4045	3960.78	380.68	8.57243	7.92525e-19	2.5419e-17			TCONS_00005138_g.5838	11497.5	0.868354	22994.2	26480.2	14.6926	3.47292e-72	7.18176e-70			TCONS_00011279_g.12843	487.553	0.0596165	975.046	16355.3	13.9975	8.13932e-27	4.27562e-24
TCONS_00029069_g.33353	1552.68	9.15318	3096.21	338.267	8.40202	0.000133992	0.000639175			TCONS_00036584_g.41521	642.699	0.0492373	1285.35	26105.2	14.672	1.61643e-90	5.39142e-88			TCONS_00003625_g.4122	1707.18	0.232548	3414.13	14681.4	13.8417	1.51638e-15	2.23796e-13
TCONS_00010242_g.11631	2753.22	17.3799	5489.05	315.828	8.303	1.1881e-09	1.37967e-08			TCONS_00035121_g.39940	44409.4	3.57235	88815.2	24861.8	14.6016	1.44222e-107	8.2845e-105			TCONS_00034001_g.38688	12480	1.72419	24958.3	14475.4	13.8213	9.40753e-29	5.95036e-26
TCONS_00025301_g.29260	55.0059	0.347579	109.664	315.508	8.30153	3.20796e-08	3.05071e-07			TCONS_00003625_g.4122	7712.82	0.623052	15425	24757.2	14.5956	4.7152e-54	6.22387e-52			TCONS_00038418_g.43633	1056.84	0.149041	2113.54	14180.9	13.7917	1.53262e-08	6.24186e-07
TCONS_00004346_g.4947	318.691	2.17875	635.204	291.545	8.18757	1.76151e-48	3.64516e-46			TCONS_00026782_g.30940	7123.51	0.580138	14246.4	24557	14.5838	2.4205e-163	1.25136e-159			TCONS_00017449_g.19765	14720.9	2.18954	29439.7	13445.6	13.7148	7.57457e-76	2.34759e-71
TCONS_00004678_g.5326	232.161	1.62263	462.698	285.154	8.1556	6.99044e-21	2.66564e-19			TCONS_00025923_g.29954	8349.47	0.69265	16698.2	24107.8	14.5572	5.54744e-60	8.39395e-58			TCONS_00012799_g.14612	1088.71	0.171957	2177.24	12661.6	13.6282	8.30956e-12	6.20574e-10
TCONS_00026467_g.30622	2801.38	19.6545	5583.11	284.063	8.15007	1.74931e-20	6.47953e-19			TCONS_00020021_g.22818	3074.01	0.257947	6147.76	23833.4	14.5407	2.34735e-99	9.97432e-97			TCONS_00003264_g.3744	537.84	0.0849865	1075.59	12656.1	13.6275	3.14272e-43	5.12645e-40
TCONS_00022385_g.25704	4362.94	30.7277	8695.15	282.974	8.14453	1.86969e-08	1.84473e-07			TCONS_00035617_g.40427	3759.29	0.315784	7518.27	23808.3	14.5392	1.11631e-144	2.66361e-141			TCONS_00020021_g.22818	1094.4	0.173436	2188.64	12619.3	13.6233	9.90244e-15	1.28952e-12
TCONS_00032445_g.37058	1374.68	9.75775	2739.61	280.762	8.1332	1.31245e-15	3.0886e-14			TCONS_00011910_g.13609	546.125	0.0492373	1092.2	22182.4	14.4371	2.4291e-09	2.43767e-08			TCONS_00005138_g.5838	3958.6	0.687323	7916.52	11517.9	13.4916	2.3685e-21	6.73457e-19
TCONS_00033701_g.38378	44.9273	0.324702	89.5299	275.729	8.10711	0.000556872	0.0022699			TCONS_00024926_g.28822	1160.01	0.110236	2319.9	21044.9	14.3612	1.48321e-42	1.25362e-40			TCONS_00026782_g.30940	1287.17	0.235507	2574.1	10930	13.416	2.8256e-16	4.56114e-14
TCONS_00034536_g.39256	22392.1	165.22	44618.9	270.058	8.07712	2.69231e-07	2.2297e-06			TCONS_00007607_g.8489	2180.72	0.20871	4361.23	20896.1	14.3509	6.5441e-47	6.53923e-45			TCONS_00012193_g.13896	30398	5.56184	60790.5	10929.9	13.416	6.81977e-10	3.63795e-08
TCONS_00020130_g.22954	724.46	5.37648	1443.54	268.493	8.06874	2.04913e-07	1.73217e-06			TCONS_00020826_g.23808	1986.24	0.205549	3972.28	19325.2	14.2382	2.27962e-28	1.0963e-26			TCONS_00037117_g.42136	931.709	0.175891	1863.24	10593.2	13.3708	1.19925e-24	4.82705e-22
TCONS_00020240_g.23097	1194.71	8.87602	2380.54	268.199	8.06716	5.38155e-06	3.44988e-05			TCONS_00011740_g.13415	536.494	0.0578368	1072.93	18551	14.1792	4.46987e-13	7.13591e-12			TCONS_00011740_g.13415	146.297	0.0283288	292.566	10327.5	13.3342	6.09095e-29	3.93285e-26
TCONS_00002812_g.3184	396.393	2.9663	789.819	266.264	8.05671	4.17767e-13	7.63242e-12			TCONS_00008032_g.9038	1097.32	0.121997	2194.52	17988.3	14.1348	2.41711e-108	1.56201e-105			TCONS_00008166_g.9190	556.528	0.119233	1112.94	9334.14	13.1883	2.92838e-46	6.48281e-43
TCONS_00031789_g.36305	36.5536	0.278062	72.8292	261.917	8.03297	0.000701457	0.00278394			TCONS_00038418_g.43633	3693.56	0.452704	7386.67	16316.8	13.9941	4.31398e-54	5.74315e-52			TCONS_00007607_g.8489	806.876	0.173436	1613.58	9303.58	13.1836	1.57342e-14	1.9743e-12
TCONS_00034255_g.38931	143.678	1.11225	286.244	257.356	8.00762	0.000501287	0.00206969			TCONS_00017449_g.19765	32962.8	4.04057	65921.6	16314.9	13.9939	1.56696e-22	5.18183e-21			TCONS_00033007_g.37630	440.524	0.117754	880.93	7481.13	12.869	1.09824e-40	1.47991e-37
TCONS_00026942_g.31117	24845.6	194.11	49497.2	254.995	7.99433	9.50943e-07	7.04946e-06			TCONS_00034001_g.38688	31332.5	3.97232	62661	15774.4	13.9453	1.95324e-181	3.02938e-177			TCONS_00035617_g.40427	742.352	0.201765	1484.5	7357.58	12.845	1.37082e-12	1.22437e-10
TCONS_00000876_g.953	519.224	4.07944	1034.37	253.556	7.98616	9.31202e-08	8.26788e-07			TCONS_00024093_g.27776	478.289	0.0609983	956.517	15681	13.9367	2.29519e-34	1.39052e-32			TCONS_00002263_g.2529	316.074	0.0879453	632.06	7186.96	12.8112	1.93594e-38	2.30772e-35
TCONS_00011825_g.13471	1176.37	9.33976	2343.4	250.906	7.971	5.77096e-21	2.20604e-19			TCONS_00008166_g.9190	1849.87	0.243993	3699.49	15162.3	13.8882	2.60132e-84	7.0781e-82			TCONS_00016583_g.18798	211.849	0.0596165	423.638	7106.06	12.7948	8.83534e-32	7.20615e-29
TCONS_00026782_g.30940	377.008	3.29101	750.726	228.114	7.83361	3.50208e-34	3.36546e-32			TCONS_00009561_g.10820	785.14	0.110236	1570.17	14243.8	13.798	3.43163e-74	7.60327e-72			TCONS_00021815_g.24958	6042.84	1.9065	12083.8	6338.19	12.6299	1.56168e-06	3.8659e-05
TCONS_00033007_g.37630	151.731	1.36744	302.094	220.919	7.78738	4.65456e-26	2.6079e-24			TCONS_00012799_g.14612	2226.08	0.353261	4451.8	12602	13.6214	2.10924e-126	2.51641e-123			TCONS_00012003_g.13728	272.284	0.0894247	544.478	6088.68	12.5719	5.18322e-08	1.84436e-06
TCONS_00005242_g.5919	15544.4	140.205	30948.6	220.739	7.78619	3.00517e-08	2.87194e-07			TCONS_00002263_g.2529	2684.41	0.42602	5368.4	12601.3	13.6213	4.10983e-95	1.57386e-92			TCONS_00024926_g.28822	527.886	0.173436	1055.6	6086.38	12.5714	0.000124883	0.00185369
TCONS_00010554_g.12040	1383.51	12.6307	2754.38	218.07	7.76865	2.52173e-13	4.69553e-12			TCONS_00009926_g.11255	282.831	0.0492373	565.612	11487.5	13.4878	1.82907e-08	1.60361e-07			TCONS_00033547_g.38247	180.631	0.0596165	361.203	6058.77	12.5648	2.57081e-12	2.18413e-10
TCONS_00024093_g.27776	37.4108	0.347579	74.4741	214.265	7.74325	0.000408876	0.00172556			TCONS_00031204_g.35648	591.955	0.107074	1183.8	11055.9	13.4325	3.47306e-76	8.03963e-74			TCONS_00020135_g.22958	3844.01	1.29136	7686.73	5952.45	12.5393	1.36072e-06	3.43707e-05
TCONS_00024410_g.28166	465.294	4.47277	926.115	207.056	7.69388	8.3887e-06	5.1633e-05			TCONS_00030511_g.34881	1556	0.293231	3111.72	10611.8	13.3734	2.90629e-35	1.81025e-33			TCONS_00014021_g.15932	585.182	0.200286	1170.16	5842.47	12.5124	2.08817e-06	5.07997e-05
TCONS_00015592_g.17707	33.2903	0.324702	66.256	204.051	7.67279	1.0151e-12	1.77016e-11			TCONS_00030591_g.34965	11299	2.22427	22595.7	10158.7	13.3104	2.86101e-159	1.2678e-155			TCONS_00008032_g.9038	173.542	0.0596165	347.024	5820.94	12.507	1.89389e-27	1.04817e-24
TCONS_00027446_g.31666	5199.51	51.8412	10347.2	199.594	7.64092	1.27957e-87	2.20655e-84			TCONS_00016583_g.18798	853.256	0.171234	1706.34	9964.96	13.2826	2.2219e-96	9.06858e-94			TCONS_00001029_g.1108	1846.26	0.640517	3691.87	5763.9	12.4928	1.23914e-56	9.60117e-53
TCONS_00034047_g.38724	27.8071	0.278062	55.3361	199.006	7.63667	9.95601e-11	1.35304e-09			TCONS_00034047_g.38724	224.822	0.0492373	449.595	9131.19	13.1566	1.10776e-53	1.44376e-51			TCONS_00009683_g.10980	919.074	0.321973	1837.83	5708.01	12.4788	1.82423e-17	3.60117e-15
TCONS_00024502_g.28285	2763.25	27.8776	5498.63	197.242	7.62382	0.0149352	0.0387519			TCONS_00033007_g.37630	1091.16	0.240832	2182.08	9060.58	13.1454	3.86762e-105	2.14232e-102			TCONS_00030125_g.34434	834.634	0.349327	1668.92	4777.53	12.222	4.14051e-08	1.51687e-06
TCONS_00018835_g.21325	94.1905	0.950344	187.431	197.224	7.62369	1.19048e-06	8.65197e-06			TCONS_00014021_g.15932	1610.77	0.36186	3221.19	8901.75	13.1199	4.29935e-17	1.01803e-15			TCONS_00030591_g.34965	3258.67	1.39731	6515.93	4663.21	12.1871	1.58678e-55	9.83584e-52
TCONS_00018835_g.21326	94.1905	0.950344	187.431	197.224	7.62369	1.19048e-06	8.65197e-06			TCONS_00022728_g.26112	2904.85	0.656059	5809.05	8854.46	13.1122	2.07207e-131	3.06065e-128			TCONS_00005242_g.5919	31428.3	13.4874	62843.1	4659.38	12.1859	3.76528e-15	5.23307e-13
TCONS_00026237_g.30356	2498.84	25.3099	4972.37	196.459	7.61808	8.12345e-15	1.7633e-13			TCONS_00018476_g.20918	879.823	0.205549	1759.44	8559.73	13.0633	6.27646e-98	2.59586e-95			TCONS_00022728_g.26112	1018.3	0.440231	2036.16	4625.2	12.1753	2.57388e-49	6.6477e-46
TCONS_00027508_g.31750	27773.4	290.49	55256.3	190.217	7.5715	2.22773e-70	1.72872e-67			TCONS_00012193_g.13896	46028.8	10.7535	92046.8	8559.7	13.0633	3.74848e-26	1.56704e-24			TCONS_00010795_g.12277	185.861	0.0894247	371.633	4155.82	12.0209	4.89456e-13	4.6676e-11
TCONS_00009376_g.10571	252.051	2.64159	501.461	189.833	7.56859	9.04476e-06	5.53965e-05			TCONS_00036826_g.41799	1916.83	0.449542	3833.22	8526.94	13.0578	2.53986e-61	3.9392e-59			TCONS_00026276_g.30388	57.9427	0.0283288	115.857	4089.72	11.9978	1.15189e-05	0.00023441
TCONS_00024036_g.27701	30.6312	0.324702	60.9377	187.672	7.55207	1.92763e-05	0.000110892			TCONS_00023879_g.27509	240.332	0.0578368	480.606	8309.69	13.0206	1.82479e-07	1.31482e-06			TCONS_00003240_g.3718	818.38	0.40353	1636.36	4055.1	11.9855	6.21425e-53	3.20997e-49
TCONS_00005836_g.6562	84.9321	0.903704	168.961	186.964	7.54662	0.000594368	0.00241103			TCONS_00008093_g.9107	492.239	0.118835	984.358	8283.39	13.016	5.95444e-30	3.07323e-28			TCONS_00024769_g.28625	649.025	0.322477	1297.73	4024.24	11.9745	9.9961e-46	1.80997e-42
TCONS_00018476_g.20918	108.64	1.15889	216.12	186.489	7.54295	1.71583e-06	1.20961e-05			TCONS_00010795_g.12277	751.106	0.182995	1502.03	8208.03	13.0028	3.46202e-92	1.2487e-89			TCONS_00030660_g.35028	1087.7	0.560439	2174.83	3880.59	11.9221	3.05512e-11	2.01463e-09
TCONS_00037229_g.42252	613.91	6.5811	1221.24	185.567	7.5358	0.000294134	0.00128808			TCONS_00034216_g.38887	1489.16	0.373621	2977.95	7970.5	12.9605	5.22318e-34	3.13381e-32			TCONS_00021885_g.25034	5421.8	2.83006	10840.8	3830.58	11.9033	1.91925e-15	2.77959e-13
TCONS_00030468_g.34810	64.8289	0.695159	128.963	185.515	7.5354	6.01915e-22	2.50448e-20			TCONS_00012057_g.13782	473.623	0.121997	947.124	7763.52	12.9225	3.55083e-14	6.44867e-13			TCONS_00023879_g.27509	52.6386	0.0283288	105.249	3715.26	11.8592	6.86444e-08	2.36126e-06
TCONS_00020813_g.23777	1329.6	15.1571	2644.04	174.443	7.44661	2.63318e-05	0.000147614			TCONS_00021815_g.24958	14531.3	3.75686	29058.8	7734.87	12.9172	7.44689e-85	2.06246e-82			TCONS_00012057_g.13782	108.15	0.0596165	216.241	3627.2	11.8246	9.35141e-05	0.00145642
TCONS_00029278_g.33550	753.44	8.59795	1498.28	174.26	7.4451	0.000342685	0.00147285			TCONS_00005242_g.5919	88028.7	24.7785	176033	7104.26	12.7945	7.31086e-166	4.53551e-162			TCONS_00027059_g.31222	1653.52	0.917163	3306.13	3604.74	11.8157	6.63361e-20	1.74234e-17
TCONS_00003909_g.4455	9850.21	114.909	19585.5	170.444	7.41315	7.58714e-06	4.72711e-05			TCONS_00003240_g.3718	1358.05	0.385382	2715.71	7046.79	12.7827	2.32468e-108	1.53424e-105			TCONS_00003886_g.4426	2093.69	1.16325	4186.22	3598.74	11.8133	3.1336e-08	1.19605e-06
TCONS_00004348_g.4949	142.511	1.66838	283.353	169.837	7.40801	7.98769e-16	1.90429e-14			TCONS_00001029_g.1108	3917.66	1.11639	7834.2	7017.42	12.7767	2.89849e-45	2.75793e-43			TCONS_00002147_g.2397	141.116	0.0879453	282.144	3208.18	11.6475	2.62372e-26	1.31156e-23
TCONS_00027374_g.31584	116.964	1.39032	232.537	167.254	7.3859	3.85938e-31	3.07167e-29			TCONS_00022305_g.25605	209.904	0.0609983	419.747	6881.28	12.7485	4.47549e-51	5.18005e-49			TCONS_00010603_g.12096	3147.87	2.01639	6293.72	3121.29	11.6079	5.01924e-26	2.43064e-23
TCONS_00008032_g.9038	57.8458	0.695159	114.997	165.425	7.37003	8.56497e-08	7.63079e-07			TCONS_00037117_g.42136	2248.34	0.655091	4496.03	6863.22	12.7447	5.92831e-121	5.74657e-118			TCONS_00019157_g.21685	2372.44	1.66558	4743.21	2847.78	11.4756	3.02903e-23	1.07907e-20
TCONS_00033077_g.37699	51.6145	0.625642	102.603	163.997	7.35753	0.0134378	0.0354653			TCONS_00009683_g.10980	2390.86	0.707573	4781.01	6756.91	12.7221	6.67626e-122	6.68035e-119			TCONS_00004678_g.5326	164.214	0.116274	328.311	2823.59	11.4633	2.56993e-25	1.13596e-22
TCONS_00015889_g.18035	2676.68	32.8837	5320.47	161.797	7.33804	4.25469e-117	3.30164e-113			TCONS_00036840_g.41817	3841.66	1.17423	7682.14	6542.28	12.6756	5.18893e-65	8.65352e-63			TCONS_00002396_g.2677	41.5314	0.0298082	83.033	2785.57	11.4438	4.1335e-12	3.2681e-10
TCONS_00002665_g.3036	169.253	2.08547	336.42	161.316	7.33375	0.000207802	0.000943561			TCONS_00005846_g.6584	2441.03	0.791125	4881.26	6170.03	12.5911	1.04034e-14	1.98099e-13			TCONS_00020826_g.23808	433.023	0.315585	865.731	2743.26	11.4217	4.63504e-05	0.000799409
TCONS_00004102_g.4672	2457.33	30.3582	4884.29	160.889	7.32992	1.5805e-05	9.27035e-05			TCONS_00002396_g.2677	335.596	0.110236	671.082	6087.7	12.5717	1.93896e-31	1.04964e-29			TCONS_00014158_g.16054	735.862	0.554521	1471.17	2653.04	11.3734	1.3822e-39	1.71354e-36
TCONS_00037734_g.42787	291.389	3.66146	579.116	158.165	7.30529	1.10656e-20	4.15328e-19			TCONS_00012003_g.13728	686.282	0.232232	1372.33	5909.31	12.5288	3.03829e-29	1.53493e-27			TCONS_00012526_g.14294	871.039	0.676713	1741.4	2573.32	11.3294	6.53069e-16	1.02225e-13
TCONS_00008093_g.9107	53.2238	0.672282	105.775	157.338	7.29772	2.97335e-16	7.35987e-15			TCONS_00004678_g.5326	834.481	0.286908	1668.67	5816.07	12.5058	1.33659e-33	7.79316e-32			TCONS_00003447_g.3967	37.6358	0.0298082	75.2418	2524.2	11.3016	6.35062e-12	4.85987e-10
TCONS_00028763_g.33034	117.901	1.50647	234.296	155.526	7.28102	2.2279e-16	5.65908e-15			TCONS_00003886_g.4426	9224.17	3.31529	18445	5563.62	12.4418	2.27395e-38	1.61041e-36			TCONS_00034970_g.39722	185.252	0.147562	370.357	2509.85	11.2934	2.54345e-26	1.29228e-23
TCONS_00003240_g.3718	167.406	2.17875	332.633	152.671	7.25429	0.00105583	0.00396336			TCONS_00019157_g.21685	7608.74	2.77326	15214.7	5486.23	12.4216	6.3786e-142	1.31905e-138			TCONS_00036840_g.41817	651.903	0.525218	1303.28	2481.41	11.2769	7.97404e-11	4.95269e-09
TCONS_00012526_g.14294	613.28	8.41319	1218.15	144.79	7.17782	3.10165e-09	3.36622e-08			TCONS_00015056_g.17137	28948.9	11.1348	57886.7	5198.7	12.3439	3.20609e-94	1.18392e-91			TCONS_00021445_g.24514	35.5099	0.0298082	70.9899	2381.55	11.2177	3.28009e-10	1.83833e-08
TCONS_00002258_g.2524	44.69	0.625642	88.7543	141.861	7.14834	6.01101e-05	0.00031097			TCONS_00017779_g.20055	703.303	0.283746	1406.32	4956.27	12.275	4.0707e-22	1.32635e-20			TCONS_00017751_g.20028	269.016	0.232548	537.8	2312.64	11.1753	7.76586e-14	8.53501e-12
TCONS_00028201_g.32446	423.121	6.07252	840.17	138.356	7.11224	9.81089e-22	3.99646e-20			TCONS_00021885_g.25034	13504	5.6001	27002.4	4821.77	12.2353	1.32137e-42	1.11988e-40			TCONS_00006329_g.7119	14417.9	12.6734	28823.1	2274.31	11.1512	5.416e-16	8.56418e-14
TCONS_00002150_g.2399	67.1769	0.973221	133.38	137.051	7.09856	0.00232699	0.00792863			TCONS_00026276_g.30388	134.82	0.0578368	269.583	4661.09	12.1865	2.47106e-12	3.60705e-11			TCONS_00000380_g.448	2344.6	2.06861	4687.13	2265.84	11.1458	9.29193e-09	3.91284e-07
TCONS_00001542_g.1724	176.357	2.57297	350.141	136.084	7.08836	3.16216e-43	5.13893e-41			TCONS_00024723_g.28573	675.734	0.30183	1351.17	4476.58	12.1282	5.10537e-50	5.7378e-48			TCONS_00013060_g.14909	4095.49	3.63022	8187.36	2255.33	11.1391	8.28327e-09	3.52158e-07
TCONS_00003844_g.4360	495.52	7.53146	983.51	130.587	7.02887	5.22035e-05	0.0002733			TCONS_00028222_g.32475	1104.11	0.509655	2207.72	4331.78	12.0807	7.44657e-19	2.01558e-17			TCONS_00029128_g.33411	33.4787	0.0298082	66.9275	2245.27	11.1327	0.0011217	0.0113057
TCONS_00002147_g.2397	103.616	1.57599	205.657	130.494	7.02784	9.41598e-18	2.71376e-16			TCONS_00013060_g.14909	17422.4	8.17531	34836.6	4261.19	12.057	7.96765e-09	7.37317e-08			TCONS_00031354_g.35848	130.053	0.119233	259.986	2180.49	11.0904	0.000635459	0.00707174
TCONS_00019157_g.21685	1031.77	15.7361	2047.81	130.135	7.02386	1.7338e-46	3.26165e-44			TCONS_00030125_g.34434	1168.59	0.568377	2336.61	4111.02	12.0053	3.6335e-15	7.28556e-14			TCONS_00004589_g.5207	279.263	0.262861	558.262	2123.79	11.0524	3.66867e-07	1.08186e-05
TCONS_00007956_g.8946	140.675	2.15499	279.194	129.557	7.01745	0.0145561	0.0379269			TCONS_00031354_g.35848	597.805	0.293231	1195.32	4076.37	11.9931	7.93619e-38	5.53197e-36			TCONS_00004357_g.4959	2409.99	2.27969	4817.69	2113.31	11.0453	1.31355e-25	6.16833e-23
TCONS_00004357_g.4959	1908.41	29.4827	3787.33	128.46	7.00517	1.79983e-105	6.98334e-102			TCONS_00010555_g.12041	1056.25	0.533094	2111.97	3961.72	11.9519	8.2351e-86	2.34353e-83			TCONS_00015056_g.17137	5209.83	5.00851	10414.7	2079.39	11.0219	3.97968e-10	2.20648e-08
TCONS_00036584_g.41521	17.9421	0.278062	35.6062	128.051	7.00058	3.79165e-07	3.06812e-06			TCONS_00027059_g.31222	3587.87	1.82898	7173.92	3922.36	11.9375	2.70916e-124	2.80118e-121			TCONS_00030892_g.35286	30.6616	0.0298082	61.2934	2056.26	11.0058	5.18705e-05	0.000878637
TCONS_00022728_g.26112	237.688	3.73098	471.644	126.413	6.982	2.1829e-10	2.82568e-09			TCONS_00030660_g.35028	2415.94	1.2448	4830.63	3880.66	11.9221	1.67205e-35	1.04778e-33			TCONS_00034216_g.38887	235.488	0.230094	470.747	2045.89	10.9985	6.3093e-31	4.65581e-28
TCONS_00033846_g.38528	964.361	15.4342	1913.29	123.964	6.95378	0.00041916	0.00176512			TCONS_00035719_g.40532	2921.96	1.54064	5842.38	3792.17	11.8888	1.72043e-18	4.56511e-17			TCONS_00001263_g.1387	359.421	0.353261	718.489	2033.88	10.99	4.99727e-31	3.77757e-28
TCONS_00006698_g.7523	4765.78	76.4771	9455.07	123.633	6.94992	1.91523e-115	1.18898e-111			TCONS_00036223_g.41115	6915.23	3.77688	13826.7	3660.87	11.838	1.69937e-36	1.12394e-34			TCONS_00019160_g.21687	1521.5	1.53328	3041.46	1983.62	10.9539	2.33155e-06	5.593e-05
TCONS_00003469_g.3987	1115.27	18.1472	2212.38	121.913	6.92971	4.08441e-93	1.0565e-89			TCONS_00020135_g.22958	5433.88	3.03664	10864.7	3577.88	11.8049	1.46092e-106	8.23931e-104			TCONS_00030891_g.35285	252.763	0.260877	505.265	1936.79	10.9195	1.73158e-07	5.47622e-06
TCONS_00030957_g.35345	19.9087	0.324702	39.4928	121.628	6.92633	0.000960661	0.00365115			TCONS_00013203_g.15061	294.241	0.171234	588.31	3435.71	11.7464	8.86588e-17	2.03712e-15			TCONS_00030004_g.34306	1250.41	1.30171	2499.52	1920.18	10.907	3.04485e-09	1.42601e-07
TCONS_00037117_g.42136	225.608	3.7081	447.507	120.684	6.91509	5.0646e-15	1.12049e-13			TCONS_00024769_g.28625	1299.22	0.759888	2597.67	3418.49	11.7391	7.96476e-40	6.11532e-38			TCONS_00013793_g.15690	9601.11	10.6912	19191.5	1795.08	10.8098	6.93858e-17	1.22884e-14
TCONS_00030125_g.34434	195.973	3.22149	388.724	120.666	6.91488	4.11928e-05	0.000220605			TCONS_00013010_g.14847	796.226	0.478419	1591.97	3327.57	11.7003	1.58054e-87	4.75988e-85			TCONS_00012719_g.14522	25.3895	0.0283288	50.7507	1791.49	10.8069	1.85796e-07	5.85797e-06
TCONS_00028382_g.32684	52.4611	0.880827	104.041	118.118	6.88408	6.43699e-05	0.000330966			TCONS_00003301_g.3787	100.452	0.0609983	200.843	3292.59	11.685	4.25791e-33	2.44585e-31			TCONS_00006163_g.6915	204.176	0.234028	408.118	1743.89	10.7681	5.76425e-11	3.6534e-09
TCONS_00008806_g.9931	3957.95	67.1875	7848.71	116.818	6.86812	1.06567e-112	4.72548e-109			TCONS_00002147_g.2397	450.519	0.278308	900.761	3236.56	11.6602	2.94857e-71	5.90075e-69			TCONS_00022305_g.25605	25.3996	0.0298082	50.7694	1703.2	10.734	3.96036e-09	1.7945e-07
TCONS_00006997_g.7847	20.2389	0.347579	40.1302	115.456	6.8512	0.00170446	0.00604439			TCONS_00013391_g.15232	276.673	0.171234	553.176	3230.53	11.6576	0.000362394	0.00131122			TCONS_00024723_g.28573	123.049	0.147562	245.95	1666.76	10.7028	2.74745e-22	8.96333e-20
TCONS_00006578_g.7392	954.922	16.4524	1893.39	115.083	6.84653	3.55794e-88	6.49638e-85			TCONS_00018464_g.20906	19427.6	12.2035	38842.9	3182.94	11.6361	9.7384e-139	1.6782e-135			TCONS_00002812_g.3184	290.708	0.350806	581.065	1656.37	10.6938	1.96512e-16	3.20552e-14
TCONS_00030858_g.35255	353.327	6.1174	700.536	114.515	6.8394	6.68987e-15	1.46855e-13			TCONS_00012526_g.14294	2301.2	1.48247	4600.92	3103.55	11.5997	1.27526e-70	2.53573e-68			TCONS_00025301_g.29260	24.6447	0.0298082	49.2596	1652.55	10.6905	0.0011722	0.0116517
TCONS_00037619_g.42642	1157.3	20.1613	2294.44	113.804	6.83041	6.2906e-06	3.97679e-05			TCONS_00036924_g.41893	1858.06	1.21179	3714.91	3065.64	11.582	1.84115e-16	4.12948e-15			TCONS_00032966_g.37596	961.435	1.17263	1921.7	1638.8	10.6784	3.01775e-06	7.06948e-05
TCONS_00035474_g.40287	8764.9	155.375	17374.4	111.823	6.80507	1.25666e-34	1.24622e-32			TCONS_00010603_g.12096	7256.15	4.77268	14507.5	3039.71	11.5697	5.621e-101	2.85832e-98			TCONS_00036223_g.41115	1429.16	1.74981	2856.58	1632.51	10.6729	7.57107e-12	5.70925e-10
TCONS_00030591_g.34965	706.404	12.6079	1400.2	111.057	6.79516	1.57399e-80	2.03569e-77			TCONS_00013793_g.15690	26365	17.6392	52712.3	2988.37	11.5451	3.06435e-137	5.0028e-134			TCONS_00008093_g.9107	46.2879	0.0581371	92.5176	1591.37	10.6361	9.73194e-13	8.79364e-11
TCONS_00038418_g.43633	143.596	2.57208	284.62	110.657	6.78996	1.04725e-36	1.14058e-34			TCONS_00023304_g.26862	5386.1	3.81111	10768.4	2825.52	11.4643	2.4005e-126	2.75782e-123			TCONS_00035719_g.40532	613.645	0.776243	1226.51	1580.06	10.6258	1.27807e-24	5.07835e-22
TCONS_00030163_g.34482	119.982	2.17875	237.784	109.138	6.77001	0.00128062	0.00470198			TCONS_00034255_g.38931	277.462	0.196949	554.727	2816.6	11.4597	9.87992e-35	6.02739e-33			TCONS_00018392_g.20806	335.537	0.445644	670.628	1504.85	10.5554	5.16932e-32	4.45036e-29
TCONS_00023962_g.27600	2709.56	49.615	5369.5	108.223	6.75787	5.77543e-30	4.19834e-28			TCONS_00001542_g.1724	634.725	0.45498	1268.99	2789.12	11.4456	7.68873e-14	1.32793e-12			TCONS_00026467_g.30622	1166.06	1.59954	2330.52	1456.99	10.5088	2.11144e-09	1.0241e-07
TCONS_00017449_g.19765	1214.66	22.8109	2406.5	105.498	6.72107	9.8929e-10	1.16272e-08			TCONS_00004357_g.4959	7239.53	5.20455	14473.9	2781	11.4414	3.33403e-84	8.99289e-82			TCONS_00018464_g.20906	4726.96	6.4847	9447.44	1456.88	10.5087	1.18159e-26	6.10349e-24
TCONS_00000380_g.448	1145.15	21.5077	2268.79	105.487	6.72093	8.54829e-63	3.68526e-60			TCONS_00029128_g.33411	80.472	0.0609983	160.883	2637.5	11.365	1.94967e-11	2.56692e-10			TCONS_00010555_g.12041	288.722	0.40353	577.04	1429.98	10.4818	1.28098e-09	6.49777e-08
TCONS_00004073_g.4635	14.623	0.278062	28.9679	104.178	6.7029	0.00492698	0.015169			TCONS_00005442_g.6176	7498.34	5.7043	14991	2628.01	11.3598	4.27026e-54	5.70944e-52			TCONS_00021007_g.24015	3015.26	4.34684	6026.18	1386.34	10.4371	4.52256e-25	1.89416e-22
TCONS_00003886_g.4426	974.297	18.7508	1929.84	102.921	6.68539	4.68111e-18	1.37207e-16			TCONS_00006163_g.6915	1014.75	0.773926	2028.72	2621.34	11.3561	6.04721e-93	2.20681e-90			TCONS_00030465_g.34807	80.1396	0.117754	160.161	1360.14	10.4095	1.01542e-17	2.04357e-15
TCONS_00019117_g.21625	34185.1	658.733	67711.4	102.79	6.68356	3.96899e-42	5.86954e-40			TCONS_00012719_g.14522	75.3143	0.0578368	150.571	2603.38	11.3462	3.73498e-11	4.79733e-10			TCONS_00000568_g.626	18.7414	0.0298082	37.453	1256.46	10.2952	6.44312e-07	1.76406e-05
TCONS_00019118_g.21627	34185.1	658.733	67711.4	102.79	6.68356	3.96899e-42	5.86954e-40			TCONS_00002074_g.2322	7940.95	6.13285	15875.8	2588.65	11.338	2.84589e-12	4.13668e-11			TCONS_00020026_g.22823	1995.9	3.17469	3988.63	1256.38	10.2951	3.38766e-42	4.9997e-39
TCONS_00019121_g.21631	34184.7	658.733	67710.6	102.789	6.68354	4.00884e-42	5.86954e-40			TCONS_00004589_g.5207	495.371	0.391705	990.35	2528.3	11.304	9.60766e-74	2.06958e-71			TCONS_00004348_g.4949	73.0104	0.119233	145.902	1223.67	10.257	1.21299e-07	3.97025e-06
TCONS_00019122_g.21633	34184.7	658.733	67710.6	102.789	6.68354	4.00884e-42	5.86954e-40			TCONS_00021007_g.24015	10783.5	8.55537	21558.5	2519.88	11.2991	2.93618e-130	4.13988e-127			TCONS_00023304_g.26862	1132.14	1.86118	2262.41	1215.58	10.2474	1.3196e-10	7.88021e-09
TCONS_00019125_g.21638	34184.7	658.733	67710.6	102.789	6.68354	4.00884e-42	5.86954e-40			TCONS_00026237_g.30356	5609.05	4.46802	11213.6	2509.75	11.2933	2.14135e-120	2.0128e-117			TCONS_00019859_g.22606	158.934	0.265315	317.602	1197.07	10.2253	2.28664e-13	2.28612e-11
TCONS_00019115_g.21621	34190.4	659.776	67721	102.642	6.68148	4.05013e-42	5.90216e-40			TCONS_00026467_g.30622	4177.36	3.47257	8351.25	2404.92	11.2318	6.46147e-119	5.72652e-116			TCONS_00004102_g.4672	1250.74	2.10975	2499.37	1184.68	10.2103	1.72345e-10	1.00973e-08
TCONS_00035763_g.40586	347.19	6.74481	687.634	101.95	6.67172	2.15756e-60	8.4773e-58			TCONS_00035999_g.40869	731.048	0.614453	1461.48	2378.51	11.2158	7.76711e-59	1.14184e-56			TCONS_00005442_g.6176	1718.5	2.90252	3434.09	1183.14	10.2084	1.01496e-11	7.48965e-10
TCONS_00019537_g.22222	3290.55	64.1437	6516.95	101.599	6.66675	3.29498e-09	3.56612e-08			TCONS_00033197_g.37843	568.934	0.481664	1137.39	2361.37	11.2054	1.22675e-15	2.57459e-14			TCONS_00037386_g.42372	344.161	0.591727	687.73	1162.24	10.1827	4.72396e-08	1.71039e-06
TCONS_00010555_g.12041	154.384	3.01294	305.755	101.481	6.66506	1.44e-37	1.6313e-35			TCONS_00033197_g.37844	568.934	0.481664	1137.39	2361.37	11.2054	1.22675e-15	2.57459e-14			TCONS_00032622_g.37236	454.752	0.789053	908.714	1151.65	10.1695	0.000594162	0.00666722
TCONS_00032766_g.37394	195.052	3.82514	386.279	100.984	6.65799	1.50773e-09	1.71932e-08			TCONS_00030892_g.35286	69.5652	0.0609983	139.069	2279.89	11.1547	5.12529e-25	2.02782e-23			TCONS_00023672_g.27275	51.3309	0.0894247	102.572	1147.02	10.1637	2.02032e-09	9.84439e-08
TCONS_00000405_g.481	14.133	0.278062	27.9879	100.653	6.65325	1.04284e-05	6.3321e-05			TCONS_00018392_g.20806	1205.19	1.05953	2409.33	2273.97	11.151	1.89727e-79	4.86375e-77			TCONS_00029768_g.34093	98.3585	0.173436	196.544	1133.23	10.1462	7.20165e-13	6.66271e-11
TCONS_00037997_g.43055	347.207	6.85919	687.554	100.238	6.64729	3.08643e-60	1.18275e-57			TCONS_00030363_g.34695	23447.4	20.9765	46873.9	2234.59	11.1258	8.37429e-88	2.54669e-85			TCONS_00011356_g.12937	1572.66	2.77585	3142.54	1132.1	10.1448	4.40842e-05	0.000765006
TCONS_00009575_g.10840	196.119	3.89288	388.344	99.7577	6.64036	5.19142e-06	3.3335e-05			TCONS_00032725_g.37347	612.091	0.556616	1223.62	2198.33	11.1022	4.45465e-10	4.91915e-09			TCONS_00036924_g.41893	280.26	0.496384	560.023	1128.2	10.1398	0.00718084	0.0466476
TCONS_00006653_g.7460	61.6443	1.22841	122.06	99.3647	6.63466	9.98051e-07	7.36205e-06			TCONS_00030004_g.34306	2966.92	2.71411	5931.12	2185.29	11.0936	6.90594e-23	2.33605e-21			TCONS_00001442_g.1605	100.473	0.178849	200.767	1122.55	10.1326	5.24811e-19	1.24164e-16
TCONS_00023304_g.26862	1086.26	21.6669	2150.85	99.2686	6.63327	1.34817e-64	7.34163e-62			TCONS_00021445_g.24514	65.9498	0.0609983	131.839	2161.35	11.0777	1.23135e-07	9.22413e-07			TCONS_00027446_g.31666	2579.93	4.62472	5155.23	1114.71	10.1225	4.35863e-12	3.43519e-10
TCONS_00006511_g.7327	1453.71	29.0858	2878.34	98.9604	6.62878	3.29152e-50	7.35026e-48			TCONS_00027446_g.31666	9723.03	9.12417	19436.9	2130.27	11.0568	1.40731e-124	1.50529e-121			TCONS_00030363_g.34695	6199.91	11.2481	12388.6	1101.39	10.1051	1.51902e-13	1.60679e-11
TCONS_00038441_g.43656	17.1544	0.347579	33.9612	97.7076	6.6104	6.77029e-07	5.23151e-06			TCONS_00011356_g.12937	5895.39	5.58154	11785.2	2111.46	11.044	1.85695e-27	8.27597e-26			TCONS_00009561_g.10820	94.7912	0.173436	189.409	1092.1	10.0929	3.6757e-11	2.39834e-09
TCONS_00004140_g.4717	905.109	18.4243	1791.79	97.2515	6.60365	1.62919e-07	1.39234e-06			TCONS_00006329_g.7119	27528.8	26.1309	55031.4	2105.99	11.0403	1.50686e-40	1.19238e-38			TCONS_00008414_g.9479	530.787	0.973316	1060.6	1089.68	10.0897	6.4619e-05	0.00106302
TCONS_00024021_g.27674	752.472	16.1065	1488.84	92.4368	6.53039	0.000729297	0.00288374			TCONS_00019160_g.21687	3084.55	3.09089	6166.01	1994.89	10.9621	1.37543e-16	3.1074e-15			TCONS_00033197_g.37844	128.425	0.235507	256.614	1089.62	10.0896	1.59175e-06	3.93092e-05
TCONS_00035756_g.40572	3833.65	85.2855	7582.01	88.9016	6.47414	4.83942e-76	4.84566e-73			TCONS_00017751_g.20028	516.322	0.524578	1032.12	1967.53	10.9422	2.24479e-46	2.19657e-44			TCONS_00033197_g.37843	128.425	0.235507	256.614	1089.62	10.0896	1.59175e-06	3.93092e-05
TCONS_00003973_g.4524	1681.19	38.3543	3324.02	86.6662	6.4374	1.58786e-08	1.59454e-07			TCONS_00023672_g.27275	173.083	0.182995	345.983	1890.67	10.8847	3.33766e-05	0.000155568			TCONS_00003301_g.3787	16.1794	0.0298082	32.3291	1084.57	10.0829	0.00150573	0.0141528
TCONS_00035002_g.39756	12.1585	0.278062	24.0389	86.4516	6.43382	5.00399e-05	0.000263216			TCONS_00007768_g.8726	324.384	0.351067	648.417	1846.99	10.851	3.3932e-40	2.65792e-38			TCONS_00035763_g.40586	297.43	0.55748	594.303	1066.05	10.0581	1.92191e-28	1.10307e-25
TCONS_00006329_g.7119	6453.99	148.526	12759.5	85.907	6.4247	4.44642e-28	2.82243e-26			TCONS_00037619_g.42642	3230.15	3.56658	6456.73	1810.34	10.822	8.75832e-43	7.46358e-41			TCONS_00028222_g.32475	107.043	0.201261	213.885	1062.73	10.0536	9.60562e-09	4.02307e-07
TCONS_00012436_g.14192	4198.39	96.7995	8299.97	85.744	6.42196	1.28974e-104	4.44819e-101			TCONS_00001263_g.1387	688.397	0.771733	1376.02	1783.03	10.8001	3.78457e-81	9.78279e-79			TCONS_00024110_g.27795	513.038	0.968407	1025.11	1058.55	10.0479	3.23347e-28	1.82209e-25
TCONS_00014449_g.16386	462.351	10.9149	913.787	83.7195	6.38749	3.14386e-18	9.52981e-17			TCONS_00003447_g.3967	141.843	0.159473	283.527	1777.9	10.796	2.56016e-19	7.14794e-18			TCONS_00028637_g.32932	667.716	1.264	1334.17	1055.51	10.0437	0.00392934	0.0295301
TCONS_00009918_g.11248	40.9801	0.973221	80.987	83.2154	6.37878	2.75044e-13	5.10303e-12			TCONS_00029768_g.34093	141.646	0.159473	283.132	1775.42	10.7939	4.03152e-39	2.97039e-37			TCONS_00002074_g.2322	1953.8	3.7369	3903.86	1044.68	10.0288	5.55973e-05	0.000931419
TCONS_00001029_g.1108	266.371	6.32682	526.416	83.2038	6.37858	6.25717e-30	4.52733e-28			TCONS_00014158_g.16054	1033.28	1.18291	2065.37	1746	10.7698	3.85221e-55	5.24087e-53			TCONS_00006482_g.7292	195.775	0.377656	391.172	1035.79	10.0165	6.97322e-24	2.63562e-21
TCONS_00032699_g.37310	1255.78	29.8522	2481.7	83.1329	6.37735	1.50383e-45	2.73268e-43			TCONS_00010978_g.12468	42.5021	0.0492373	84.9549	1725.42	10.7527	5.6361e-11	7.07512e-10			TCONS_00026238_g.30358	736.437	1.4325	1471.44	1027.19	10.0045	2.43055e-06	5.80354e-05
TCONS_00010978_g.12468	11.6529	0.278062	23.0277	82.815	6.37182	8.38023e-05	0.000420026			TCONS_00010554_g.12040	1925.46	2.23401	3848.7	1722.77	10.7505	3.15601e-40	2.47839e-38			TCONS_00033224_g.37866	568.042	1.10612	1134.98	1026.09	10.0029	8.18723e-12	6.14399e-10
TCONS_00017751_g.20028	123.532	2.96719	244.097	82.2655	6.36222	8.01499e-32	6.63428e-30			TCONS_00002812_g.3184	445.491	0.522301	890.46	1704.88	10.7355	1.46155e-14	2.75431e-13			TCONS_00034700_g.39399	959.294	1.88334	1916.7	1017.72	9.99112	2.12148e-07	6.54239e-06
TCONS_00020653_g.23570	202.48	4.91363	400.047	81.4157	6.34724	1.01416e-11	1.59551e-10			TCONS_00004102_g.4672	4517.42	5.35598	9029.48	1685.87	10.7193	1.33176e-109	9.83568e-107			TCONS_00007745_g.8680	35241.8	69.7404	70413.9	1009.66	9.97965	2.89474e-33	2.71869e-30
TCONS_00007617_g.8499	642.399	15.7115	1269.09	80.7746	6.33583	5.06614e-32	4.2159e-30			TCONS_00008092_g.9106	152.575	0.182995	304.967	1666.53	10.7026	3.52516e-28	1.65677e-26			TCONS_00007745_g.8679	35241.8	69.7404	70413.9	1009.66	9.97965	2.89474e-33	2.71869e-30
TCONS_00027793_g.31989	4696.46	116.822	9276.1	79.4034	6.31113	0.000269432	0.001191			TCONS_00020026_g.22823	6729.67	8.17388	13451.2	1645.63	10.6844	9.6349e-79	2.4298e-76			TCONS_00035999_g.40869	316.953	0.635103	633.271	997.115	9.96162	4.9787e-10	2.72143e-08
TCONS_00029004_g.33287	13.9437	0.347579	27.5398	79.2331	6.30803	1.40172e-05	8.31286e-05			TCONS_00018835_g.21325	136.613	0.168072	273.058	1624.64	10.6659	4.8856e-16	1.05314e-14			TCONS_00007485_g.8362	1972	3.96132	3940.05	994.629	9.95801	2.0573e-31	1.59405e-28
TCONS_00001442_g.1605	128.021	3.19773	252.845	79.0703	6.30506	4.86213e-32	4.057e-30			TCONS_00018835_g.21326	136.613	0.168072	273.058	1624.64	10.6659	4.8856e-16	1.05314e-14			TCONS_00033965_g.38676	132.007	0.265315	263.748	994.094	9.95724	3.44343e-23	1.21275e-20
TCONS_00022634_g.26006	299.656	7.62387	591.688	77.6099	6.27817	0.000420926	0.00177112			TCONS_00025301_g.29260	49.5155	0.0609983	98.9701	1622.5	10.664	5.45699e-09	5.2372e-08			TCONS_00005846_g.6584	214.693	0.434313	428.952	987.655	9.94786	2.93836e-26	1.44553e-23
TCONS_00030363_g.34695	4668.99	119.138	9218.85	77.3797	6.27388	1.96677e-24	1.00409e-22			TCONS_00035763_g.40586	964.092	1.18924	1927	1620.36	10.6621	4.58056e-58	6.45839e-56			TCONS_00032445_g.37058	473.016	0.96101	945.072	983.415	9.94166	2.70797e-07	8.12469e-06
TCONS_00013344_g.15198	3641.08	94.5716	7187.6	76.0017	6.24796	2.08104e-11	3.13265e-10			TCONS_00020813_g.23777	2170.56	2.68478	4338.44	1615.94	10.6582	2.05353e-101	1.06164e-98			TCONS_00001542_g.1724	84.9384	0.174411	169.702	973.001	9.9263	0.00029297	0.00380873
TCONS_00003047_g.3477	5047.56	131.91	9963.22	75.5302	6.23898	3.99632e-69	2.75657e-66			TCONS_00015585_g.17703	184.88	0.229071	369.532	1613.18	10.6557	1.41009e-45	1.34583e-43			TCONS_00010554_g.12040	496.979	1.04109	992.918	953.731	9.89744	4.07207e-07	1.17949e-05
TCONS_00027741_g.31942	122.441	3.22149	241.661	75.0154	6.22912	6.90933e-05	0.000352798			TCONS_00001633_g.1811	1283.4	1.64283	2565.15	1561.43	10.6086	7.5851e-92	2.67366e-89			TCONS_00035238_g.40063	28.1895	0.0596165	56.3193	944.694	9.8837	1.1916e-05	0.000241855
TCONS_00035349_g.40171	751.246	19.8146	1482.68	74.8274	6.22549	7.40771e-27	4.3631e-25			TCONS_00028382_g.32684	119.228	0.156311	238.299	1524.51	10.5741	7.17476e-35	4.40701e-33			TCONS_00032063_g.36638	756.446	1.6025	1511.29	943.081	9.88124	9.11021e-34	9.41175e-31
TCONS_00012649_g.14421	176.341	4.65933	348.023	74.6938	6.22292	6.90138e-39	8.30305e-37			TCONS_00002665_g.3036	280.074	0.368183	559.78	1520.39	10.5702	2.24728e-54	3.01767e-52			TCONS_00023243_g.26776	565.179	1.21474	1129.14	929.534	9.86036	2.96678e-12	2.49186e-10
TCONS_00032725_g.37347	117.714	3.15197	232.276	73.6922	6.20344	6.69077e-07	5.17136e-06			TCONS_00032063_g.36638	2131.67	2.83881	4260.5	1500.81	10.5515	6.87047e-40	5.30137e-38			TCONS_00023243_g.26777	565.179	1.21474	1129.14	929.534	9.86036	2.96678e-12	2.49186e-10
TCONS_00001670_g.1846	279.625	7.67137	551.579	71.901	6.16794	0.00129077	0.00473645			TCONS_00032445_g.37058	1280.35	1.72233	2558.99	1485.77	10.537	3.65137e-48	3.77539e-46			TCONS_00008606_g.9719	78.3508	0.172932	156.529	905.146	9.82201	2.00209e-06	4.88474e-05
TCONS_00002263_g.2529	87.2891	2.41017	172.168	71.4339	6.15854	1.18315e-06	8.60272e-06			TCONS_00023846_g.27458	315.189	0.436896	629.94	1441.85	10.4937	1.91511e-18	5.07301e-17			TCONS_00000876_g.953	169.12	0.376176	337.863	898.151	9.81081	5.75515e-22	1.78369e-19
TCONS_00021689_g.24814	42.7868	1.18177	84.3918	71.4116	6.15809	0.0121547	0.0326848			TCONS_00037734_g.42787	460.569	0.644298	920.494	1428.68	10.4805	1.06984e-28	5.24258e-27			TCONS_00037734_g.42787	182.691	0.410423	364.972	889.26	9.79646	1.42983e-11	1.01407e-09
TCONS_00023243_g.26776	531.127	14.6925	1047.56	71.2991	6.15581	2.08444e-67	1.24425e-64			TCONS_00007485_g.8362	5209.95	7.3301	10412.6	1420.52	10.4722	1.30331e-109	9.83568e-107			TCONS_00015418_g.17546	1812.02	4.16331	3619.87	869.471	9.76399	1.72245e-13	1.77355e-11
TCONS_00023243_g.26777	531.127	14.6925	1047.56	71.2991	6.15581	2.08444e-67	1.24425e-64			TCONS_00030465_g.34807	200.012	0.290069	399.734	1378.06	10.4284	1.5735e-47	1.58469e-45			TCONS_00027374_g.31584	50.8507	0.119233	101.582	851.964	9.73465	1.15064e-11	8.35168e-10
TCONS_00011774_g.13443	3152.52	87.339	6217.7	71.1904	6.15361	0.000315812	0.0013714			TCONS_00032966_g.37596	1719.51	2.5003	3436.52	1374.44	10.4246	3.78994e-95	1.4695e-92			TCONS_00001885_g.2115	84.5569	0.20274	168.911	833.141	9.70242	1.64497e-09	8.20973e-08
TCONS_00025923_g.29954	141.392	3.91753	278.867	71.1843	6.15349	1.23388e-33	1.12978e-31			TCONS_00035238_g.40063	83.7966	0.121997	167.471	1372.75	10.4229	5.30826e-27	2.31911e-25			TCONS_00013226_g.15082	157.514	0.378631	314.65	831.021	9.69874	6.15773e-05	0.00101948
TCONS_00008414_g.9479	574.28	16.037	1132.52	70.6192	6.14199	2.15915e-11	3.24395e-10			TCONS_00024110_g.27795	1116.22	1.63966	2230.81	1360.53	10.4099	1.44499e-85	4.07475e-83			TCONS_00026237_g.30356	1011.49	2.44576	2020.53	826.135	9.69023	2.55824e-11	1.7274e-09
TCONS_00034994_g.39749	55.8885	1.57599	110.201	69.9252	6.12774	0.000865344	0.00333383			TCONS_00019859_g.22606	398.857	0.591899	797.123	1346.72	10.3952	1.76219e-25	7.12663e-24			TCONS_00023943_g.27582	143.918	0.349327	287.486	822.971	9.6847	0.000120685	0.00180087
TCONS_00013010_g.14847	96.0727	2.71111	189.434	69.8733	6.12667	3.56407e-10	4.51177e-09			TCONS_00003047_g.3477	15597.1	23.2299	31170.9	1341.84	10.39	1.4792e-113	1.15516e-110			TCONS_00032833_g.37468	588.542	1.50348	1175.58	781.908	9.61086	6.80765e-08	2.34433e-06
TCONS_00027371_g.31581	226.483	6.4201	446.546	69.5543	6.12007	3.82091e-07	3.09018e-06			TCONS_00016967_g.19235	3580.24	5.35079	7155.13	1337.21	10.385	4.42633e-19	1.21397e-17			TCONS_00001633_g.1811	323.407	0.826259	645.988	781.822	9.6107	6.05012e-05	0.00100381
TCONS_00029039_g.33322	4711.27	134.256	9288.29	69.1833	6.11235	3.33091e-31	2.65788e-29			TCONS_00016967_g.19236	3580.24	5.35079	7155.13	1337.21	10.385	4.42633e-19	1.21397e-17			TCONS_00003844_g.4360	253.533	0.671804	506.394	753.782	9.558	0.000868704	0.00918586
TCONS_00030660_g.35028	247.039	7.06863	487.009	68.8973	6.10637	7.72118e-47	1.49791e-44			TCONS_00032622_g.37236	1505.85	2.25534	3009.45	1334.37	10.3819	5.31639e-44	4.8219e-42			TCONS_00013203_g.15061	75.7514	0.203244	151.299	744.421	9.53998	1.24859e-08	5.14597e-07
TCONS_00017779_g.20055	55.8205	1.59975	110.041	68.7866	6.10406	1.61356e-09	1.82792e-08			TCONS_00008245_g.9298	499.226	0.748211	997.705	1333.45	10.381	2.47192e-43	2.18451e-41			TCONS_00032571_g.37178	42.3079	0.116274	84.4995	726.726	9.50527	1.62636e-06	4.01321e-05
TCONS_00013907_g.15855	78.4167	2.27114	154.562	68.0548	6.08862	4.45441e-22	1.87605e-20			TCONS_00029916_g.34235	1122.8	1.68574	2243.91	1331.11	10.3784	3.29646e-08	2.74799e-07			TCONS_00001997_g.2252	5601.44	15.4998	11187.4	721.776	9.49541	1.5677e-22	5.28129e-20
TCONS_00030815_g.35200	265.442	7.69427	523.19	67.9974	6.08741	1.19016e-22	5.32313e-21			TCONS_00031509_g.35994	1013.19	1.5583	2024.82	1299.37	10.3436	5.04105e-43	4.34357e-41			TCONS_00029916_g.34235	242.88	0.679672	485.079	713.696	9.47917	2.57001e-10	1.46689e-08
TCONS_00013740_g.15653	452.393	13.1182	891.668	67.9716	6.08686	7.56114e-19	2.4321e-17			TCONS_00015418_g.17546	6128.13	9.46083	12246.8	1294.47	10.3382	1.89498e-25	7.64375e-24			TCONS_00018835_g.21325	20.301	0.0581371	40.5439	697.385	9.44581	1.35174e-06	3.41716e-05
TCONS_00011910_g.13609	9.57559	0.278062	18.8731	67.8737	6.08478	0.000518977	0.00213026			TCONS_00000380_g.448	2445.37	3.79565	4886.95	1287.51	10.3304	2.82493e-07	1.94986e-06			TCONS_00018835_g.21326	20.301	0.0581371	40.5439	697.385	9.44581	1.35174e-06	3.41716e-05
TCONS_00008166_g.9190	47.3548	1.39032	93.3194	67.1209	6.06869	8.80913e-12	1.39366e-10			TCONS_00008324_g.9394	74.1108	0.118835	148.103	1246.29	10.2834	9.56217e-26	3.93381e-24			TCONS_00023846_g.27458	99.1535	0.285272	198.022	694.15	9.4391	5.16526e-12	4.00217e-10
TCONS_00031693_g.36207	11.7969	0.347579	23.2463	66.8806	6.06352	6.83103e-05	0.000349029			TCONS_00019117_g.21625	72388.2	116.176	144660	1245.19	10.2821	1.98934e-05	9.67352e-05			TCONS_00020899_g.23887	171.805	0.494905	343.115	693.294	9.43732	1.78839e-19	4.46997e-17
TCONS_00036826_g.41799	86.2934	2.54921	170.038	66.7022	6.05966	9.55705e-24	4.63517e-22			TCONS_00019118_g.21627	72388.2	116.176	144660	1245.19	10.2821	1.98934e-05	9.67352e-05			TCONS_00010502_g.11958	101.119	0.295124	201.944	684.268	9.41842	0.000680762	0.00747921
TCONS_00003264_g.3744	42.0893	1.25217	82.9264	66.2262	6.04933	0.000512621	0.00211002			TCONS_00019121_g.21631	72388.2	116.176	144660	1245.19	10.2821	1.98934e-05	9.67352e-05			TCONS_00028201_g.32446	128.033	0.38011	255.686	672.662	9.39374	2.20308e-18	4.80846e-16
TCONS_00008716_g.9854	52.5043	1.59975	103.409	64.6407	6.01437	6.46077e-16	1.54978e-14			TCONS_00019122_g.21633	72388.2	116.176	144660	1245.19	10.2821	1.98934e-05	9.67352e-05			TCONS_00008245_g.9298	146.469	0.437272	292.501	668.922	9.38569	1.23364e-06	3.15464e-05
TCONS_00018675_g.21162	38002.4	1162.4	74842.4	64.3863	6.00868	6.07007e-69	4.09598e-66			TCONS_00019125_g.21638	72388.2	116.176	144660	1245.19	10.2821	1.98934e-05	9.67352e-05			TCONS_00016967_g.19236	741.524	2.22945	1480.82	664.208	9.37549	8.6488e-11	5.33969e-09
TCONS_00002890_g.3315	3682.05	112.679	7251.42	64.3546	6.00797	5.69522e-17	1.54123e-15			TCONS_00019115_g.21621	72390.4	116.358	144664	1243.26	10.2799	1.99623e-05	9.70551e-05			TCONS_00016967_g.19235	741.524	2.22945	1480.82	664.208	9.37549	8.6488e-11	5.33969e-09
TCONS_00018464_g.20906	2258.43	69.2906	4447.56	64.1871	6.00421	2.16767e-54	5.7508e-52			TCONS_00000876_g.953	447.926	0.721527	895.131	1240.61	10.2768	5.0927e-26	2.11756e-24			TCONS_00019117_g.21625	19085	58.3129	38111.8	653.573	9.3522	4.67696e-14	5.29026e-12
TCONS_00020026_g.22823	1500.5	46.2606	2954.74	63.8717	5.9971	4.76097e-76	4.84566e-73			TCONS_00008414_g.9479	1749.62	2.82785	3496.42	1236.42	10.272	8.23107e-92	2.86876e-89			TCONS_00019118_g.21627	19085	58.3129	38111.8	653.573	9.3522	4.67696e-14	5.29026e-12
TCONS_00005988_g.6733	59503	1848.64	117157	63.375	5.98584	1.58728e-63	7.35361e-61			TCONS_00022459_g.25788	527.252	0.886438	1053.62	1188.6	10.215	1.00778e-67	1.86073e-65			TCONS_00019125_g.21638	19085	58.3129	38111.8	653.573	9.3522	4.67696e-14	5.29026e-12
TCONS_00026182_g.30279	30.2629	0.950344	59.5755	62.6884	5.97013	0.00231014	0.00787726			TCONS_00020130_g.22954	561.057	0.948321	1121.17	1182.26	10.2073	2.63262e-06	1.51871e-05			TCONS_00019121_g.21631	19085	58.3129	38111.8	653.573	9.3522	4.67696e-14	5.29026e-12
TCONS_00038191_g.43283	780.522	24.5902	1536.45	62.4824	5.96538	2.1251e-09	2.36597e-08			TCONS_00030891_g.35285	344.242	0.582415	687.901	1181.12	10.2059	1.23494e-52	1.50813e-50			TCONS_00019122_g.21633	19085	58.3129	38111.8	653.573	9.3522	4.67696e-14	5.29026e-12
TCONS_00006163_g.6915	138.776	4.38038	273.172	62.3627	5.96261	3.76017e-32	3.16302e-30			TCONS_00037386_g.42372	1167.46	1.99828	2332.93	1167.47	10.1892	6.43394e-17	1.50622e-15			TCONS_00019115_g.21621	19085.1	58.4023	38111.8	652.572	9.34999	4.77719e-14	5.36447e-12
TCONS_00024688_g.28532	450.9	14.2982	887.502	62.0707	5.95584	1.13161e-06	8.24919e-06			TCONS_00006633_g.7447	1559.32	2.71875	3115.92	1146.08	10.1625	3.90532e-87	1.15371e-84			TCONS_00029251_g.33525	6234.91	19.249	12450.6	646.816	9.33721	1.71172e-08	6.85417e-07
TCONS_00006633_g.7447	478.638	15.3876	941.888	61.2108	5.93571	0.00100791	0.00381019			TCONS_00031016_g.35413	162.777	0.286908	325.266	1133.7	10.1468	5.6517e-40	4.37182e-38			TCONS_00037619_g.42642	646.074	2.04796	1290.1	629.943	9.29908	6.42159e-23	2.21177e-20
TCONS_00025903_g.29936	958569	31666.2	1.88547e+06	59.5421	5.89584	1.34381e-58	4.17117e-56			TCONS_00011253_g.12797	409.672	0.72785	818.616	1124.7	10.1353	4.6122e-62	7.18923e-60			TCONS_00008092_g.9106	28.2044	0.0894247	56.3193	629.796	9.29874	3.20416e-05	0.000577364
TCONS_00003492_g.4008	48.1955	1.59975	94.7913	59.2539	5.88884	3.70865e-10	4.68334e-09			TCONS_00009376_g.10571	262.591	0.466658	524.716	1124.41	10.135	9.1394e-23	3.0549e-21			TCONS_00015585_g.17703	27.7056	0.0879453	55.3233	629.065	9.29707	5.42835e-07	1.50349e-05
TCONS_00007485_g.8362	1245.28	41.5318	2449.03	58.9677	5.88185	1.82779e-79	2.26939e-76			TCONS_00026238_g.30358	1996.72	3.56893	3989.88	1117.95	10.1266	3.45719e-34	2.07826e-32			TCONS_00011253_g.12797	118.542	0.379135	236.705	624.328	9.28616	8.23899e-14	9.023e-12
TCONS_00037495_g.42483	5092.38	172.914	10011.9	57.9008	5.85551	3.72758e-26	2.10371e-24			TCONS_00030815_g.35200	756.83	1.35503	1512.31	1116.07	10.1242	7.32382e-17	1.7017e-15			TCONS_00019913_g.22692	71.2916	0.230094	142.353	618.674	9.27304	8.17753e-17	1.39256e-14
TCONS_00037495_g.42484	5092.38	172.914	10011.9	57.9008	5.85551	3.72758e-26	2.10371e-24			TCONS_00018385_g.20796	3788.83	6.79165	7570.86	1114.73	10.1225	2.45793e-26	1.0359e-24			TCONS_00022459_g.25788	133.162	0.432834	265.89	614.301	9.2628	4.36553e-22	1.39486e-19
TCONS_00024620_g.28441	5752	195.449	11308.6	57.8594	5.85448	6.96649e-06	4.36056e-05			TCONS_00023243_g.26776	1429.39	2.5836	2856.2	1105.51	10.1105	6.1437e-89	1.94461e-86			TCONS_00022802_g.26206	157.185	0.526697	313.843	595.87	9.21885	2.98414e-19	7.34026e-17
TCONS_00024288_g.28015	110.961	3.8005	218.121	57.3927	5.8428	5.44507e-19	1.76425e-17			TCONS_00023243_g.26777	1429.39	2.5836	2856.2	1105.51	10.1105	6.1437e-89	1.94461e-86			TCONS_00022385_g.25704	724.307	2.5005	1446.11	578.33	9.17575	2.57641e-05	0.000479009
TCONS_00034970_g.39722	207.554	7.27626	407.831	56.0496	5.80863	7.81959e-06	4.84858e-05			TCONS_00038441_g.43656	33.6531	0.0609983	67.2452	1102.41	10.1064	1.23298e-06	7.57794e-06			TCONS_00031016_g.35413	33.4862	0.116274	66.8561	574.987	9.16739	1.14447e-10	6.90089e-09
TCONS_00024532_g.28321	3512.97	124.511	6901.44	55.4282	5.79255	0.000266233	0.0011787			TCONS_00002540_g.2858	467.173	0.869322	933.477	1073.8	10.0685	1.23535e-48	1.31231e-46			TCONS_00031509_g.35994	289.038	1.02409	577.052	563.477	9.13821	0.000542354	0.00626741
TCONS_00022802_g.26206	201.049	7.23052	394.867	54.6112	5.77112	0.000131835	0.000629564			TCONS_00027374_g.31584	129.144	0.243993	258.043	1057.58	10.0466	5.27486e-17	1.24332e-15			TCONS_00006633_g.7447	359.1	1.2771	716.922	561.368	9.1328	7.4982e-20	1.9366e-17
TCONS_00012719_g.14522	9.02082	0.324702	17.7169	54.5636	5.76987	0.000955312	0.00363215			TCONS_00003844_g.4360	699.858	1.32827	1398.39	1052.79	10.04	3.81174e-73	8.09839e-71			TCONS_00030858_g.35255	132.993	0.476932	265.51	556.704	9.12077	2.74773e-06	6.48101e-05
TCONS_00011253_g.12797	114.305	4.12519	224.485	54.4181	5.76602	7.44388e-07	5.69951e-06			TCONS_00032793_g.37428	1238.61	2.40149	2474.82	1030.54	10.0092	2.53492e-60	3.87344e-58			TCONS_00008324_g.9394	16.1936	0.0581371	32.3291	556.084	9.11916	0.00354013	0.0272852
TCONS_00023995_g.27636	1174.22	42.4143	2306.02	54.3688	5.76471	2.54006e-76	2.71874e-73			TCONS_00005833_g.6567	656.756	1.27717	1312.24	1027.45	10.0049	1.4032e-66	2.44528e-64			TCONS_00032793_g.37428	346.254	1.24505	691.263	555.208	9.11688	3.72498e-07	1.09119e-05
TCONS_00037395_g.42384	369.178	13.4174	724.938	54.0298	5.75568	4.51416e-05	0.000239773			TCONS_00033224_g.37866	1027.9	2.07015	2053.72	992.064	9.95429	1.00002e-48	1.07335e-46			TCONS_00030815_g.35200	155.702	0.590247	310.814	526.582	9.04052	2.12717e-06	5.15863e-05
TCONS_00028672_g.32953	4318.06	157.319	8478.8	53.8957	5.7521	1.17643e-16	3.11307e-15			TCONS_00032833_g.37468	1398.01	2.83295	2793.18	985.963	9.94539	3.61987e-30	1.88397e-28			TCONS_00009918_g.11248	15.7057	0.0596165	31.3518	525.892	9.03862	4.56929e-05	0.000789387
TCONS_00008092_g.9106	28.5622	1.04274	56.0817	53.7831	5.74908	1.07517e-09	1.25747e-08			TCONS_00000568_g.626	53.3805	0.110236	106.651	967.48	9.91809	3.09157e-14	5.6284e-13			TCONS_00008660_g.9796	105.135	0.404505	209.866	518.821	9.01909	0.000858434	0.00908967
TCONS_00012193_g.13896	1666.74	60.9091	3272.58	53.7289	5.74763	1.83739e-70	1.46237e-67			TCONS_00023962_g.27600	4224.84	8.7323	8440.94	966.634	9.91683	6.53154e-25	2.56783e-23			TCONS_00023962_g.27600	1083.33	4.21628	2162.43	512.877	9.00247	1.74436e-30	1.2014e-27
TCONS_00026167_g.30247	3118.95	114.65	6123.25	53.4082	5.73899	9.46688e-56	2.60046e-53			TCONS_00030858_g.35255	514.035	1.07445	1027	955.836	9.90062	4.41737e-12	6.28255e-11			TCONS_00020248_g.23109	215.861	0.841777	430.879	511.869	8.99963	5.72643e-12	4.39305e-10
TCONS_00030511_g.34881	45.3096	1.66838	88.9508	53.3157	5.73649	3.45682e-06	2.31649e-05			TCONS_00020899_g.23887	665.535	1.45481	1329.61	913.94	9.83596	2.13359e-70	4.2154e-68			TCONS_00006653_g.7460	14.8179	0.0581371	29.5776	508.756	8.99083	0.000244889	0.00326585
TCONS_00001633_g.1811	252.014	9.33888	494.689	52.9708	5.72713	2.3157e-06	1.59413e-05			TCONS_00033077_g.37699	49.5456	0.110236	98.981	897.904	9.81042	7.35052e-18	1.85665e-16			TCONS_00002540_g.2858	130.146	0.520779	259.77	498.811	8.96235	0.000109468	0.00166801
TCONS_00027211_g.31420	2338.38	87.3295	4589.43	52.553	5.7157	5.28165e-08	4.85037e-07			TCONS_00019913_g.22692	167.587	0.373621	334.8	896.095	9.80751	1.26353e-26	5.43597e-25			TCONS_00018385_g.20796	882.039	3.53192	1760.55	498.467	8.96135	6.57726e-18	1.35899e-15
TCONS_00013238_g.15093	714.278	26.812	1401.74	52.2805	5.7082	5.05221e-17	1.37562e-15			TCONS_00030728_g.35097	462.589	1.09928	924.079	840.624	9.71532	0.00335082	0.00945921			TCONS_00006511_g.7327	493.966	2.0506	985.881	480.777	8.90922	8.0285e-19	1.85692e-16
TCONS_00003121_g.3589	18.3259	0.695159	35.9567	51.7245	5.69277	0.00666234	0.0196468			TCONS_00030728_g.35098	462.589	1.09928	924.079	840.624	9.71532	0.00335082	0.00945921			TCONS_00003973_g.4524	808.27	3.3718	1613.17	478.43	8.90216	4.41698e-09	1.98976e-07
TCONS_00009683_g.10980	105.532	4.00993	207.054	51.6354	5.69029	3.65918e-07	2.97176e-06			TCONS_00007745_g.8679	51316.1	123.469	102509	830.241	9.69739	6.13378e-100	2.71805e-97			TCONS_00034943_g.39696	499.814	2.08658	997.54	478.075	8.90109	9.37989e-25	3.87615e-22
TCONS_00017673_g.19953	86.6299	3.31388	169.946	51.283	5.68041	1.17996e-22	5.29279e-21			TCONS_00007745_g.8680	51316.1	123.469	102509	830.241	9.69739	6.13378e-100	2.71805e-97			TCONS_00011063_g.12570	255.188	1.0731	509.303	474.611	8.8906	3.14487e-05	0.000568001
TCONS_00019484_g.22156	358.054	13.7879	702.32	50.9374	5.67065	5.56095e-53	1.38089e-50			TCONS_00034700_g.39399	1553.52	3.75859	3103.29	825.651	9.68939	2.03827e-42	1.70879e-40			TCONS_00013010_g.14847	88.409	0.376681	176.441	468.411	8.87163	9.29408e-19	2.11803e-16
TCONS_00008234_g.9287	1427.31	55.1771	2799.44	50.7355	5.66492	5.88602e-15	1.29945e-13			TCONS_00031508_g.35993	5672.8	13.8634	11331.7	817.386	9.67487	6.29503e-95	2.38129e-92			TCONS_00024688_g.28532	223.255	0.966928	445.543	460.782	8.84794	8.92959e-19	2.05004e-16
TCONS_00008336_g.9404	391.943	15.2486	768.638	50.407	5.65555	8.41572e-32	6.94744e-30			TCONS_00029026_g.33315	1028.78	2.5218	2055.05	814.911	9.6705	1.88146e-77	4.59535e-75			TCONS_00011097_g.12608	27981.6	122.069	55841.2	457.454	8.83748	0.00430819	0.0316913
TCONS_00021106_g.24122	170.673	6.65064	334.696	50.3254	5.65321	3.83911e-20	1.37605e-18			TCONS_00038008_g.43072	1163.55	2.91334	2324.19	797.777	9.63984	4.76844e-27	2.08621e-25			TCONS_00010242_g.11631	318.897	1.39655	636.397	455.692	8.83192	0.000243482	0.00325268
TCONS_00020328_g.23194	40.3129	1.57599	79.0499	50.159	5.64844	4.75874e-11	6.82585e-10			TCONS_00035756_g.40572	5939.31	15.0166	11863.6	790.035	9.62577	9.00927e-96	3.53745e-93			TCONS_00035756_g.40572	1735.68	7.64864	3463.71	452.854	8.8229	3.56033e-10	1.98463e-08
TCONS_00017033_g.19314	38145.5	1495.95	74795	49.9982	5.6438	0.000334769	0.00144063			TCONS_00008606_g.9719	314.088	0.796479	627.379	787.69	9.62148	5.23501e-17	1.23581e-15			TCONS_00020260_g.23123	131.983	0.584834	263.381	450.352	8.81491	1.98598e-15	2.86286e-13
TCONS_00017033_g.19315	38145.5	1495.95	74795	49.9982	5.6438	0.000334769	0.00144063			TCONS_00024414_g.28168	346.248	0.878723	691.617	787.071	9.62035	8.23354e-24	3.02961e-22			TCONS_00012649_g.14421	90.8267	0.403026	181.25	449.724	8.8129	4.9443e-15	6.69164e-13
TCONS_00000568_g.626	15.8828	0.625642	31.1399	49.7727	5.63728	9.53327e-06	5.82391e-05			TCONS_00025042_g.28951	38.4048	0.0984746	76.7111	778.994	9.60547	5.50983e-15	1.08583e-13			TCONS_00032766_g.37394	58.3743	0.259398	116.489	449.075	8.81081	1.02989e-09	5.39181e-08
TCONS_00012861_g.14678	4759.64	187.783	9331.5	49.6929	5.63497	8.97702e-07	6.70468e-06			TCONS_00015889_g.18035	2244.22	5.78254	4482.65	775.204	9.59843	2.20182e-49	2.43055e-47			TCONS_00003522_g.4033	15589.9	69.7256	31110.2	446.18	8.80148	9.83666e-17	1.64793e-14
TCONS_00017231_g.19513	835.42	33.0262	1637.81	49.5914	5.63202	8.75638e-35	8.71148e-33			TCONS_00004348_g.4949	113.679	0.293231	227.065	774.356	9.59685	7.89315e-05	0.00033567			TCONS_00006329_g.7121	19.2677	0.0864659	38.449	444.672	8.7966	6.97823e-05	0.0011377
TCONS_00012634_g.14406	6791.92	268.612	13315.2	49.5704	5.63141	0.000169559	0.000787586			TCONS_00001503_g.1663	2323.91	6.04723	4641.76	767.585	9.58418	7.98842e-09	7.39019e-08			TCONS_00015889_g.18035	574.788	2.60981	1146.97	439.483	8.77966	0.000835307	0.00888729
TCONS_00002595_g.2949	4315.88	171.892	8459.87	49.2164	5.62107	1.92537e-10	2.51108e-09			TCONS_00010979_g.12469	191.179	0.498779	381.86	765.589	9.58043	4.36298e-41	3.56145e-39			TCONS_00014375_g.16314	2042.77	9.29953	4076.25	438.328	8.77587	2.50495e-17	4.7339e-15
TCONS_00021007_g.24015	1209.76	48.6638	2370.86	48.7192	5.60642	3.59352e-13	6.6119e-12			TCONS_00003973_g.4524	2582.79	6.7591	5158.81	763.239	9.57599	7.95739e-89	2.49323e-86			TCONS_00017754_g.20033	3405.56	15.7038	6795.42	432.724	8.7573	1.38021e-07	4.49337e-06
TCONS_00020260_g.23123	161.475	6.51249	316.437	48.5892	5.60256	1.10787e-18	3.50542e-17			TCONS_00020248_g.23109	876.112	2.31537	1749.91	755.779	9.56182	1.19521e-19	3.38267e-18			TCONS_00002595_g.2949	3183.43	14.9207	6351.95	425.713	8.73374	2.72627e-13	2.6739e-11
TCONS_00023696_g.27311	94.0813	3.80048	184.362	48.5102	5.60022	2.45647e-14	5.07648e-13			TCONS_00035595_g.40395	1267.81	3.38131	2532.24	748.893	9.54862	3.03649e-72	6.32141e-70			TCONS_00015571_g.17692	2011.16	9.4515	4012.87	424.575	8.72988	9.92162e-08	3.31716e-06
TCONS_00031114_g.35505	1199.91	48.4869	2351.34	48.4944	5.59975	1.27875e-09	1.47129e-08			TCONS_00024688_g.28532	941.601	2.52277	1880.68	745.481	9.54203	3.027e-12	4.38349e-11			TCONS_00023076_g.26526	161.486	0.76022	322.212	423.84	8.72738	2.15811e-16	3.50191e-14
TCONS_00002980_g.3410	526.324	21.5305	1031.12	47.8909	5.58168	8.40139e-07	6.33228e-06			TCONS_00011825_g.13471	612.559	1.64729	1223.47	742.715	9.53666	7.521e-44	6.7426e-42			TCONS_00000139_g.182	25.3074	0.119233	50.4956	423.504	8.72623	0.000190125	0.00264477
TCONS_00006724_g.7564	1597.99	65.6492	3130.32	47.6826	5.57539	1.50574e-05	8.88556e-05			TCONS_00022385_g.25704	1982.22	5.42663	3959.02	729.554	9.51087	1.02158e-83	2.70842e-81			TCONS_00031114_g.35505	840.798	4.01401	1677.58	417.931	8.70712	1.76045e-05	0.000342295
TCONS_00025621_g.29585	1015.12	42.3825	1987.86	46.9029	5.5516	5.39425e-19	1.75144e-17			TCONS_00012649_g.14421	301.064	0.825439	601.302	728.463	9.50871	9.26725e-51	1.06467e-48			TCONS_00003047_g.3477	2282.15	11.0103	4553.29	413.547	8.69191	4.51472e-27	2.43827e-24
TCONS_00027033_g.31201	71.9884	3.01294	140.964	46.7861	5.54801	4.02135e-06	2.65016e-05			TCONS_00031114_g.35505	3056.47	8.56575	6104.37	712.648	9.47705	3.3405e-44	3.05661e-42			TCONS_00032138_g.36732	83.451	0.403026	166.499	413.123	8.69043	3.47879e-11	2.27464e-09
TCONS_00002190_g.2440	1418.13	59.7685	2776.5	46.4542	5.53774	5.34269e-08	4.90497e-07			TCONS_00027211_g.31420	5426.82	15.4117	10838.2	703.245	9.45788	1.19297e-90	4.06645e-88			TCONS_00008336_g.9404	268.924	1.38276	536.464	387.965	8.59978	9.19279e-22	2.63808e-19
TCONS_00009453_g.10682	246.265	10.43	482.099	46.2223	5.53052	5.46504e-11	7.75651e-10			TCONS_00035002_g.39756	16.9413	0.0492373	33.8334	687.15	9.42448	0.00101281	0.00330248			TCONS_00015006_g.17074	39.4476	0.204219	78.6909	385.325	8.58993	8.92458e-11	5.45561e-09
TCONS_00020316_g.23184	244.396	10.4063	478.386	45.971	5.52265	0.00947727	0.0265812			TCONS_00006329_g.7121	60.5189	0.176672	120.861	684.099	9.41806	1.5639e-06	9.36862e-06			TCONS_00032725_g.37347	61.4812	0.319519	122.643	383.836	8.58435	4.26636e-13	4.08109e-11
TCONS_00007768_g.8726	46.7606	1.99308	91.5281	45.9229	5.52114	6.64858e-06	4.18113e-05			TCONS_00008336_g.9404	873.615	2.68427	1744.55	649.915	9.34411	1.141e-69	2.22596e-67			TCONS_00035595_g.40395	426.836	2.22042	851.451	383.463	8.58295	1.41076e-28	8.74473e-26
TCONS_00029026_g.33315	334.217	14.2754	654.159	45.8243	5.51804	7.52849e-05	0.0003819			TCONS_00013226_g.15082	282.223	0.872484	563.574	645.942	9.33526	1.92289e-28	9.30517e-27			TCONS_00007768_g.8726	27.1503	0.147562	54.153	366.985	8.51958	1.24349e-06	3.17481e-05
TCONS_00027742_g.31943	36.7732	1.57599	71.9704	45.6669	5.51308	0.000155961	0.00073017			TCONS_00001885_g.2115	180.087	0.562054	359.612	639.817	9.32152	5.01815e-06	2.76332e-05			TCONS_00014557_g.16530	1538.13	8.55039	3067.7	358.779	8.48695	4.14671e-05	0.000723643
TCONS_00002885_g.3310	2238.25	95.9634	4380.53	45.6479	5.51248	0.000796646	0.00311631			TCONS_00002761_g.3152	16875.8	52.75	33698.9	638.841	9.31931	3.50514e-27	1.54003e-25			TCONS_00029026_g.33315	151.696	0.846216	302.545	357.527	8.48191	7.02026e-07	1.90859e-05
TCONS_00036767_g.41716	15113.8	652.912	29574.8	45.2967	5.50133	8.20298e-90	1.59138e-86			TCONS_00019299_g.21919	352.057	1.10463	703.01	636.42	9.31383	1.73737e-52	2.10513e-50			TCONS_00016096_g.18281	776.436	4.36655	1548.51	354.629	8.47017	0.00154587	0.0144007
TCONS_00006943_g.7802	65.9746	2.85103	129.098	45.2812	5.50084	0.00423136	0.0132896			TCONS_00027110_g.31275	2964.75	9.31923	5920.18	635.265	9.31121	2.91472e-57	4.09102e-55			TCONS_00020813_g.23777	193.146	1.09233	385.199	352.639	8.46205	1.80078e-20	4.85317e-18
TCONS_00003301_g.3787	8.02018	0.347579	15.6928	45.1487	5.49661	0.00217374	0.00746629			TCONS_00023943_g.27582	243.166	0.765326	485.566	634.456	9.30938	1.41463e-10	1.67547e-09			TCONS_00027110_g.31275	854.148	4.90707	1703.39	347.13	8.43933	1.41025e-30	1.01646e-27
TCONS_00023639_g.27244	7.45873	0.324702	14.5928	44.9419	5.48999	0.0109729	0.0300088			TCONS_00032600_g.37214	827.561	2.68768	1652.43	614.817	9.26401	1.11233e-67	2.04162e-65			TCONS_00008923_g.10090	1084.95	6.26663	2163.63	345.261	8.43155	1.81019e-13	1.85159e-11
TCONS_00001933_g.2157	46562.3	2041.59	91083.1	44.6139	5.47942	3.51124e-63	1.57955e-60			TCONS_00008660_g.9796	209.527	0.680889	418.374	614.452	9.26316	7.41251e-14	1.28165e-12			TCONS_00036767_g.41716	10262.7	59.3094	20466.1	345.073	8.43076	5.20822e-07	1.44952e-05
TCONS_00021588_g.24723	1841.55	80.869	3602.22	44.5439	5.47716	0.000284135	0.00124887			TCONS_00003522_g.4033	42758.5	139.927	85377	610.154	9.25303	9.55464e-92	3.29306e-89			TCONS_00038144_g.43215	9452.42	55.0014	18849.8	342.716	8.42087	1.72898e-08	6.91054e-07
TCONS_00037611_g.42629	1273.98	56.0066	2491.95	44.4938	5.47553	0.001174	0.00434388			TCONS_00006653_g.7460	65.9222	0.21731	131.627	605.712	9.24249	1.65799e-12	2.46309e-11			TCONS_00035474_g.40287	2199.38	12.9826	4385.78	337.819	8.40011	4.07566e-14	4.78473e-12
TCONS_00031354_g.35848	37.7228	1.66838	73.7772	44.2209	5.46665	1.53355e-11	2.34837e-10			TCONS_00035474_g.40287	8231.02	27.313	16434.7	601.719	9.23295	1.48952e-90	5.02212e-88			TCONS_00036245_g.41147	722.254	4.2776	1440.23	336.691	8.39528	1.29667e-06	3.29407e-05
TCONS_00020358_g.23217	1269.64	56.7328	2482.54	43.7585	5.45149	0.000458287	0.00191508			TCONS_00029102_g.33393	160.323	0.541693	320.105	590.934	9.20685	1.73335e-25	7.02834e-24			TCONS_00011825_g.13471	122.692	0.732396	244.652	334.043	8.38389	0.000118729	0.00177938
TCONS_00006092_g.6833	13.954	0.625642	27.2823	43.607	5.44649	0.000403172	0.00170543			TCONS_00029251_g.33525	11582.3	39.5637	23125	584.502	9.19106	2.25148e-88	6.98385e-86			TCONS_00035349_g.40171	281.85	1.68308	562.017	333.921	8.38336	1.64839e-12	1.45552e-10
TCONS_00032966_g.37596	315.57	14.183	616.958	43.4998	5.44294	5.8399e-47	1.14728e-44			TCONS_00024288_g.28015	193.264	0.66782	385.86	577.791	9.1744	3.81977e-41	3.12626e-39			TCONS_00033557_g.38256	28.8266	0.172932	57.4803	332.387	8.37672	1.70064e-06	4.19314e-05
TCONS_00008396_g.9467	2469.24	111.975	4826.51	43.1035	5.42973	9.44022e-45	1.64621e-42			TCONS_00014375_g.16314	5164.18	17.8841	10310.5	576.516	9.17122	7.01929e-84	1.87699e-81			TCONS_00027579_g.31809	38.4608	0.235507	76.6861	325.621	8.34705	9.15989e-05	0.00143598
TCONS_00014021_g.15932	44.8792	2.03972	87.7187	43.0054	5.42645	1.15307e-12	1.99839e-11			TCONS_00016364_g.18562	664.393	2.31862	1326.47	572.095	9.16011	4.33029e-63	6.9959e-61			TCONS_00029102_g.33393	23.5721	0.144603	46.9997	325.025	8.34441	2.86753e-06	6.73283e-05
TCONS_00024531_g.28320	5657.44	259.545	11055.3	42.595	5.41261	0.000338008	0.00145356			TCONS_00002778_g.3159	4892.14	17.3246	9766.96	563.764	9.13895	1.26603e-44	1.17578e-42			TCONS_00038467_g.43693	37.983	0.238466	75.7275	317.561	8.31089	7.97855e-10	4.21687e-08
TCONS_00022305_g.25605	7.57051	0.347579	14.7934	42.5613	5.41147	0.00288583	0.00957625			TCONS_00032766_g.37394	188.865	0.677728	377.053	556.349	9.11985	5.32786e-07	3.47487e-06			TCONS_00002761_g.3152	3630.11	23.2178	7236.99	311.7	8.28402	2.71334e-07	8.13294e-06
TCONS_00008324_g.9394	14.5659	0.672282	28.4595	42.3326	5.4037	2.54587e-05	0.000143514			TCONS_00023847_g.27459	80.4428	0.290069	160.595	553.645	9.11282	1.29311e-13	2.18114e-12			TCONS_00029905_g.34221	476.509	3.08325	949.935	308.095	8.26723	1.06004e-09	5.54026e-08
TCONS_00015056_g.17137	1365.57	63.3105	2667.82	42.1387	5.39708	9.12516e-09	9.46358e-08			TCONS_00032138_g.36732	186.932	0.677728	373.186	550.643	9.10497	5.35778e-23	1.8183e-21			TCONS_00016364_g.18562	240.806	1.56237	480.049	307.257	8.2633	1.43968e-05	0.0002875
TCONS_00029586_g.33903	113.222	5.28409	221.159	41.8538	5.38729	5.5778e-09	5.88694e-08			TCONS_00035349_g.40171	962.799	3.50128	1922.1	548.97	9.10058	3.35836e-68	6.352e-66			TCONS_00014384_g.16331	1154.76	7.54615	2301.97	305.052	8.25291	2.0139e-13	2.03313e-11
TCONS_00034510_g.39232	1769.85	82.6737	3457.02	41.8152	5.38596	2.30946e-07	1.93745e-06			TCONS_00028201_g.32446	294.151	1.07259	587.229	547.485	9.09667	2.9682e-48	3.08962e-46			TCONS_00005833_g.6567	108.93	0.718611	217.141	302.168	8.23921	5.07385e-08	1.81168e-06
TCONS_00010275_g.11667	860.368	40.7159	1680.02	41.262	5.36674	4.71575e-06	3.04952e-05			TCONS_00010242_g.11631	827.739	3.05439	1652.42	541	9.07949	4.8539e-13	7.72912e-12			TCONS_00024288_g.28015	48.6136	0.326411	96.9007	296.867	8.21367	1.83545e-10	1.06728e-08
TCONS_00024584_g.28392	5258.03	249.299	10266.8	41.1825	5.36396	5.58612e-10	6.91637e-09			TCONS_00027371_g.31581	305.226	1.13359	609.319	537.511	9.07015	2.82466e-49	3.09605e-47			TCONS_00028382_g.32684	25.2916	0.171957	50.4113	293.163	8.19556	1.9975e-06	4.87852e-05
TCONS_00020899_g.23887	172.329	8.22839	336.431	40.8865	5.35355	1.96036e-14	4.08113e-13			TCONS_00001997_g.2252	8666.43	32.4238	17300.4	533.573	9.05954	9.2519e-87	2.7074e-84			TCONS_00038008_g.43072	194.653	1.32708	387.978	292.355	8.19158	3.82968e-09	1.74806e-07
TCONS_00029461_g.33777	89.4816	4.28799	174.675	40.7359	5.34823	6.27257e-22	2.59601e-20			TCONS_00001442_g.1605	149.874	0.562939	299.185	531.47	9.05384	1.48025e-08	1.3164e-07			TCONS_00027371_g.31581	80.0743	0.553546	159.595	288.314	8.1715	6.87804e-12	5.25052e-10
TCONS_00010986_g.12478	82.2	3.94041	160.46	40.7216	5.34772	0.00054811	0.00223771			TCONS_00033965_g.38676	156.732	0.591899	312.872	528.589	9.046	3.44571e-21	1.05407e-19			TCONS_00022639_g.26014	446.019	3.14001	888.899	283.088	8.14511	5.55746e-10	3.00074e-08
TCONS_00029768_g.34093	18.8507	0.903704	36.7978	40.7188	5.34762	2.36296e-06	1.62486e-05			TCONS_00005631_g.6353	222.369	0.858446	443.879	517.073	9.01422	2.59491e-43	2.28669e-41			TCONS_00024244_g.27964	70.8696	0.503781	141.235	280.351	8.13109	4.02114e-08	1.47662e-06
TCONS_00027736_g.31935	811.204	38.8937	1583.51	40.7139	5.34745	5.13493e-28	3.23303e-26			TCONS_00034943_g.39696	1096.21	4.26988	2188.15	512.461	9.0013	3.06642e-48	3.18118e-46			TCONS_00023847_g.27459	16.5301	0.117754	32.9424	279.757	8.12803	0.000234586	0.0031515
TCONS_00007678_g.8613	3734.27	179.509	7289.04	40.6054	5.3436	1.3638e-42	2.12725e-40			TCONS_00015571_g.17692	4556.56	18.0462	9095.07	503.987	8.97724	7.04038e-60	1.055e-57			TCONS_00006698_g.7523	1041.74	7.5416	2075.95	275.266	8.10468	1.02639e-13	1.10072e-11
TCONS_00018846_g.21338	3134.89	151.584	6118.2	40.3619	5.33492	0.000648144	0.00260197			TCONS_00023076_g.26526	531.682	2.19443	1061.17	483.575	8.9176	1.05727e-35	6.74806e-34			TCONS_00027508_g.31750	3464.85	25.2356	6904.46	273.6	8.09593	8.12201e-09	3.47687e-07
TCONS_00033660_g.38349	2603.01	125.878	5080.14	40.3577	5.33477	5.43212e-06	3.47943e-05			TCONS_00006511_g.7327	1238.25	5.13251	2471.37	481.512	8.91143	2.46116e-27	1.08596e-25			TCONS_00013835_g.15757	3398.69	25.0225	6772.36	270.651	8.08029	3.61024e-07	1.06564e-05
TCONS_00026780_g.30938	31.3286	1.52935	61.1279	39.97	5.32085	1.26984e-09	1.46364e-08			TCONS_00010275_g.11667	1725.98	7.19829	3444.76	478.552	8.90253	5.21912e-72	1.06508e-69			TCONS_00036527_g.41458	363.495	2.69458	724.296	268.797	8.07037	8.82099e-22	2.55686e-19
TCONS_00019996_g.22784	86.4567	4.24224	168.671	39.76	5.31324	4.96056e-06	3.18923e-05			TCONS_00034970_g.39722	299.653	1.28658	598.019	464.815	8.86051	5.95043e-32	3.3257e-30			TCONS_00034894_g.39601	160.133	1.19702	319.068	266.552	8.05827	2.11135e-07	6.51763e-06
TCONS_00032474_g.37090	21.2262	1.04274	41.4097	39.7125	5.31152	3.32792e-07	2.71624e-06			TCONS_00037997_g.43055	279.402	1.20504	557.6	462.721	8.854	1.26237e-15	2.64578e-14			TCONS_00034894_g.39600	160.133	1.19702	319.068	266.552	8.05827	2.11135e-07	6.51763e-06
TCONS_00029102_g.33393	60.924	3.05958	118.788	38.8251	5.27892	0.00380483	0.0121567			TCONS_00028763_g.33034	61.1736	0.266547	122.081	458.008	8.83923	5.66291e-15	1.11529e-13			TCONS_00019537_g.22222	842.539	6.30567	1678.77	266.232	8.05654	3.47033e-09	1.60054e-07
TCONS_00019299_g.21919	123.494	6.2573	240.731	38.472	5.26574	1.17409e-26	6.87618e-25			TCONS_00036661_g.41597	3472.75	15.1732	6930.33	456.748	8.83525	2.0519e-76	4.78556e-74			TCONS_00002778_g.3159	1315.11	9.84323	2620.37	266.211	8.05643	9.7123e-25	3.9607e-22
TCONS_00020248_g.23109	256.76	13.0945	500.425	38.2165	5.25612	8.81384e-26	4.868e-24			TCONS_00020260_g.23123	262.24	1.14852	523.332	455.659	8.83181	7.08611e-29	3.51686e-27			TCONS_00027211_g.31420	1099.05	8.36335	2189.73	261.824	8.03246	6.49643e-06	0.0001408
TCONS_00018392_g.20806	117.832	6.025	229.639	38.1143	5.25226	3.34142e-19	1.10338e-17			TCONS_00006223_g.6979	9232.82	40.7646	18424.9	451.983	8.82012	4.38467e-40	3.4002e-38			TCONS_00020240_g.23097	105.07	0.812473	209.327	257.642	8.00923	1.64033e-13	1.706e-11
TCONS_00001263_g.1387	85.6196	4.38038	166.859	38.0923	5.25143	4.50964e-18	1.32306e-16			TCONS_00005836_g.6562	35.3927	0.159473	70.626	442.871	8.79074	4.09269e-12	5.83161e-11			TCONS_00027504_g.31745	149.66	1.19107	298.129	250.304	7.96754	1.44543e-05	0.000288462
TCONS_00007896_g.8872	2005.8	102.796	3908.81	38.0249	5.24887	0.0028037	0.00933465			TCONS_00017283_g.19566	56.5541	0.257947	112.85	437.493	8.77312	1.25408e-17	3.10953e-16			TCONS_00026167_g.30247	1141.01	9.29646	2272.72	244.472	7.93352	8.82728e-22	2.55686e-19
TCONS_00012799_g.14612	38.8073	1.99308	75.6214	37.9421	5.24573	7.02477e-11	9.73867e-10			TCONS_00002595_g.2949	6629.3	30.3268	13228.3	436.191	8.76882	3.9399e-77	9.47378e-75			TCONS_00014545_g.16523	507.539	4.21899	1010.86	239.598	7.90447	1.40671e-19	3.54456e-17
TCONS_00016800_g.19026	122.339	6.35235	238.326	37.5178	5.2295	7.57442e-05	0.000384041			TCONS_00036245_g.41147	1925.44	8.85522	3842.03	433.872	8.76113	4.89059e-74	1.06085e-71			TCONS_00031508_g.35993	907.579	7.60219	1807.55	237.768	7.89341	1.5771e-25	7.2954e-23
TCONS_00010603_g.12096	519.09	27.0443	1011.14	37.3882	5.22451	4.00413e-11	5.81329e-10			TCONS_00034510_g.39232	3142.15	14.5998	6269.69	429.437	8.7463	1.38416e-17	3.42659e-16			TCONS_00007617_g.8499	131.635	1.15808	262.111	226.332	7.8223	1.15421e-10	6.94608e-09
TCONS_00009300_g.10499	320.211	16.7331	623.689	37.2728	5.22005	1.21908e-09	1.41353e-08			TCONS_00036527_g.41458	1151.63	5.37203	2297.88	427.749	8.74062	8.49368e-68	1.57764e-65			TCONS_00034348_g.39042	3506.47	32.1238	6980.81	217.309	7.76361	1.66481e-10	9.79078e-09
TCONS_00002540_g.2858	93.7219	4.91452	182.529	37.1408	5.21493	1.17008e-06	8.51569e-06			TCONS_00000139_g.182	102.535	0.49018	204.58	417.356	8.70514	1.02068e-25	4.1879e-24			TCONS_00006223_g.6979	2347.06	21.6246	4672.49	216.073	7.75537	6.92332e-21	1.89889e-18
TCONS_00032545_g.37156	7820.39	410.336	15230.5	37.1171	5.21401	7.32149e-82	9.88083e-79			TCONS_00021814_g.24957	209.769	1.00527	418.534	416.338	8.70161	3.85145e-39	2.87875e-37			TCONS_00002665_g.3036	52.8369	0.4905	105.183	214.441	7.74444	1.86779e-05	0.000359779
TCONS_00003625_g.4122	66.7708	3.52331	130.018	36.9022	5.20564	0.0173859	0.0439568			TCONS_00033557_g.38256	104.092	0.501056	207.683	414.49	8.69519	8.97826e-28	4.07159e-26			TCONS_00009376_g.10571	21.6949	0.203244	43.1866	212.486	7.73122	4.20187e-08	1.53571e-06
TCONS_00005744_g.6479	1601.62	85.0663	3118.18	36.6558	5.19597	3.15493e-09	3.4205e-08			TCONS_00015006_g.17074	86.4913	0.417504	172.565	413.326	8.69114	7.35509e-09	6.85539e-08			TCONS_00006637_g.7448	10175.1	98.1866	20252	206.26	7.68832	5.09647e-21	1.41031e-18
TCONS_00036840_g.41817	124.202	6.65152	241.752	36.3453	5.1837	8.49743e-05	0.000424213			TCONS_00019537_g.22222	2341.22	11.3088	4671.13	413.053	8.69018	3.91952e-72	8.05163e-70			TCONS_00017673_g.19953	38.9365	0.380614	77.4925	203.598	7.66958	0.000367222	0.0046073
TCONS_00028290_g.32577	101.407	5.47153	197.343	36.0672	5.17262	0.000772821	0.00303766			TCONS_00021106_g.24122	240.143	1.16976	479.116	409.584	8.67802	3.22713e-22	1.05482e-20			TCONS_00027736_g.31935	327.783	3.21186	652.354	203.108	7.6661	2.81046e-06	6.615e-05
TCONS_00002074_g.2322	642.793	34.6981	1250.89	36.0506	5.17195	2.03297e-57	6.12655e-55			TCONS_00027508_g.31750	10505.3	51.2304	20959.4	409.12	8.67638	2.38034e-77	5.76843e-75			TCONS_00032755_g.37383	182.343	1.80279	362.883	201.29	7.65313	2.19861e-14	2.66178e-12
TCONS_00024265_g.27986	311.685	16.8255	606.545	36.0492	5.1719	9.16689e-12	1.44657e-10			TCONS_00026167_g.30247	4109.22	20.2137	8198.22	405.576	8.66383	1.55904e-75	3.50434e-73			TCONS_00015534_g.17664	202.975	2.08708	403.864	193.506	7.59624	1.21314e-18	2.72456e-16
TCONS_00028361_g.32657	3546.86	191.523	6902.19	36.0384	5.17146	1.97398e-14	4.10673e-13			TCONS_00008931_g.10094	577.665	2.87199	1152.46	401.276	8.64845	1.90209e-31	1.03148e-29			TCONS_00023132_g.26599	1631.2	16.8294	3245.57	192.852	7.59135	7.56445e-09	3.2698e-07
TCONS_00036245_g.41147	922.343	50.223	1794.46	35.7299	5.15906	5.55507e-50	1.2229e-47			TCONS_00011097_g.12608	50663.1	253.705	101072	398.386	8.63802	2.98511e-13	4.83526e-12			TCONS_00005790_g.6520	2388.93	24.8067	4753.04	191.603	7.58198	0.000111886	0.00169403
TCONS_00018533_g.21002	5362.07	298.146	10426	34.9695	5.12802	1.29052e-23	6.22981e-22			TCONS_00016096_g.18281	1581.84	7.96259	3155.71	396.317	8.63051	1.62009e-18	4.31361e-17			TCONS_00021734_g.24865	21416.9	223.136	42610.7	190.963	7.57715	0.000309788	0.0040072
TCONS_00016374_g.18568	667.694	37.1451	1298.24	34.9506	5.12725	1.0122e-14	2.17883e-13			TCONS_00016043_g.18217	881.549	4.45116	1758.65	395.099	8.62607	2.29631e-12	3.3567e-11			TCONS_00023207_g.26738	148.768	1.5557	295.98	190.256	7.5718	7.53032e-10	3.99636e-08
TCONS_00007103_g.7971	7233.79	403.42	14064.2	34.8623	5.1236	0.00130827	0.004795			TCONS_00014545_g.16523	1563.64	7.95159	3119.33	392.291	8.61578	1.69787e-67	3.06199e-65			TCONS_00023206_g.26736	57.3229	0.61908	114.027	184.187	7.52503	4.30196e-06	9.72506e-05
TCONS_00018423_g.20848	109.095	6.11826	212.071	34.6619	5.11528	0.0052437	0.0160201			TCONS_00022639_g.26014	1184.83	6.0445	2363.61	391.036	8.61116	2.08856e-65	3.59917e-63			TCONS_00037085_g.42088	3181.63	34.4145	6328.85	183.9	7.52278	8.43351e-21	2.29281e-18
TCONS_00004987_g.5689	695.256	39.161	1351.35	34.5075	5.10884	0.000176725	0.000817082			TCONS_00014557_g.16530	3015.8	15.5603	6016.04	386.626	8.5948	8.5911e-09	7.89826e-08			TCONS_00012436_g.14192	696.235	7.55748	1384.91	183.251	7.51768	1.38142e-05	0.000276936
TCONS_00007607_g.8489	20.8945	1.18177	40.6072	34.3615	5.10272	1.16355e-06	8.47016e-06			TCONS_00035006_g.39762	10956	56.9524	21855.1	383.742	8.58399	0.00141712	0.00445411			TCONS_00029012_g.33303	53.5708	0.581875	106.56	183.132	7.51674	8.20898e-06	0.000173429
TCONS_00016967_g.19235	534.811	30.3371	1039.29	34.2579	5.09837	8.71489e-11	1.19807e-09			TCONS_00017754_g.20033	5747.81	30.0969	11465.5	380.953	8.57347	4.51079e-77	1.07631e-74			TCONS_00013404_g.15258	136.018	1.48229	270.553	182.523	7.51194	1.36924e-14	1.73212e-12
TCONS_00016967_g.19236	534.811	30.3371	1039.29	34.2579	5.09837	8.71489e-11	1.19807e-09			TCONS_00031309_g.35795	186.709	0.992627	372.426	375.192	8.55149	4.42075e-24	1.66215e-22			TCONS_00024265_g.27986	114.998	1.25761	228.739	181.884	7.50687	3.48769e-13	3.34657e-11
TCONS_00023672_g.27275	18.0843	1.04274	35.1258	33.6861	5.07408	0.0011516	0.00426831			TCONS_00029088_g.33383	9070.31	48.3774	18092.2	373.981	8.54682	6.77958e-77	1.60531e-74			TCONS_00036774_g.41730	112.854	1.2369	224.471	181.478	7.50365	0.00180103	0.0160078
TCONS_00034348_g.39042	6001.8	346.596	11657	33.6329	5.0718	7.26748e-78	8.67626e-75			TCONS_00006698_g.7523	2507.23	13.4951	5000.97	370.577	8.53363	4.37256e-54	5.79625e-52			TCONS_00002890_g.3315	957.112	10.5613	1903.66	180.249	7.49385	0.000683825	0.00751021
TCONS_00013060_g.14909	802.536	46.3494	1558.72	33.6298	5.07167	6.7034e-05	0.000343242			TCONS_00035882_g.40724	241.93	1.31878	482.541	365.899	8.5153	2.15743e-15	4.45252e-14			TCONS_00022188_g.25452	517.788	5.77018	1029.81	178.47	7.47954	1.20669e-05	0.000244758
TCONS_00026012_g.30051	501.664	29.0374	974.291	33.553	5.06837	1.25481e-35	1.294e-33			TCONS_00023132_g.26599	6337.5	35.2526	12639.7	358.548	8.48602	1.05503e-39	8.06057e-38			TCONS_00005631_g.6353	28.8475	0.323452	57.3715	177.372	7.47064	2.58774e-07	7.80933e-06
TCONS_00017594_g.19883	387.038	22.5478	751.528	33.3304	5.05877	3.93976e-48	7.8897e-46			TCONS_00005988_g.6733	57365.3	325.87	114405	351.075	8.45563	7.13117e-78	1.76961e-75			TCONS_00018232_g.20598	416.727	4.68827	828.766	176.774	7.46576	7.62485e-17	1.30562e-14
TCONS_00035999_g.40869	59.1	3.47667	114.723	32.998	5.04431	1.35202e-08	1.3755e-07			TCONS_00013835_g.15757	8991.76	51.3489	17932.2	349.222	8.448	1.47264e-73	3.15034e-71			TCONS_00005988_g.6733	14404.5	164.948	28644.1	173.655	7.44008	2.02773e-11	1.41863e-09
TCONS_00019301_g.21921	59.5066	3.52243	115.491	32.7873	5.03506	3.63198e-15	8.19902e-14			TCONS_00038144_g.43215	18883.7	107.913	37659.6	348.981	8.447	1.46807e-76	3.44986e-74			TCONS_00005836_g.6562	15.109	0.173436	30.0446	173.231	7.43655	0.00156478	0.0145288
TCONS_00008834_g.9959	11319.1	672.705	21965.4	32.6524	5.02912	0.00299107	0.00988953			TCONS_00005244_g.5922	203.831	1.1666	406.495	348.445	8.44479	4.84866e-32	2.72465e-30			TCONS_00037997_g.43055	61.5838	0.708505	122.459	172.842	7.43331	0.0010589	0.0108062
TCONS_00014060_g.15962	154.777	9.29225	300.261	32.3131	5.01405	1.27082e-12	2.1939e-11			TCONS_00027741_g.31942	99.2684	0.568377	197.969	348.305	8.44421	4.16212e-25	1.65732e-23			TCONS_00022634_g.26006	56.413	0.654302	112.172	171.437	7.42154	0.000995433	0.0102599
TCONS_00001997_g.2252	3063.29	183.989	5942.6	32.2986	5.0134	4.01667e-68	2.65271e-65			TCONS_00008607_g.9720	117.192	0.673175	233.711	347.178	8.43953	1.79247e-24	6.92413e-23			TCONS_00024799_g.28645	8417.38	98.5907	16736.2	169.754	7.4073	1.05647e-07	3.51526e-06
TCONS_00016895_g.19159	1055.68	64.3831	2046.98	31.7937	4.99067	9.71104e-11	1.32381e-09			TCONS_00031270_g.35742	22593.5	131.827	45055.1	341.776	8.41691	3.90231e-19	1.07692e-17			TCONS_00034890_g.39594	851.234	10.0609	1692.41	168.217	7.39418	4.77474e-17	8.50479e-15
TCONS_00013794_g.15693	437.443	26.7222	848.164	31.74	4.98823	1.8315e-20	6.75978e-19			TCONS_00032755_g.37383	776.278	4.53007	1548.03	341.722	8.41668	5.19176e-38	3.6271e-36			TCONS_00034890_g.39595	851.234	10.0609	1692.41	168.217	7.39418	4.77474e-17	8.50479e-15
TCONS_00030465_g.34807	26.9366	1.6455	52.2276	31.7396	4.98821	3.76881e-08	3.53533e-07			TCONS_00008694_g.9823	4104.43	24.3383	8184.52	336.281	8.39353	1.74189e-69	3.37698e-67			TCONS_00034890_g.39596	851.234	10.0609	1692.41	168.217	7.39418	4.77474e-17	8.50479e-15
TCONS_00026238_g.30358	329.744	20.2115	639.277	31.6293	4.98319	3.45463e-43	5.58498e-41			TCONS_00009373_g.10570	2576.88	15.4644	5138.3	332.266	8.3762	8.18314e-16	1.74097e-14			TCONS_00003909_g.4455	891.571	10.597	1772.55	167.268	7.38602	1.97829e-05	0.000379647
TCONS_00012560_g.14321	816.234	50.4149	1582.05	31.3807	4.97181	0.00220332	0.00755203			TCONS_00037595_g.42607	3755	22.5361	7487.46	332.243	8.3761	4.73287e-43	4.1123e-41			TCONS_00037395_g.42384	110.236	1.32344	219.148	165.59	7.37147	9.46306e-15	1.2375e-12
TCONS_00035125_g.39944	1513.6	93.9819	2933.21	31.2104	4.96396	0.00361106	0.0116129			TCONS_00036767_g.41716	19170.9	115.118	38226.7	332.065	8.37532	2.13342e-72	4.4714e-70			TCONS_00009453_g.10682	52.7019	0.637054	104.767	164.455	7.36155	0.00337116	0.0263312
TCONS_00038230_g.43362	9227.51	575.453	17879.6	31.0704	4.95747	0.000180306	0.000832469			TCONS_00008923_g.10090	1949.64	11.8468	3887.44	328.142	8.35817	2.04678e-67	3.60734e-65			TCONS_00031363_g.35858	2820.23	34.1491	5606.31	164.172	7.35906	1.12005e-12	1.00329e-10
TCONS_00016583_g.18798	15.6001	0.973221	30.227	31.0587	4.95692	2.92918e-05	0.000162534			TCONS_00011063_g.12570	354.676	2.19594	707.155	322.029	8.33104	4.94802e-43	4.27528e-41			TCONS_00027793_g.31989	803.933	9.75567	1598.11	163.813	7.35591	8.42844e-09	3.5735e-07
TCONS_00013097_g.14941	99.8634	6.28195	193.445	30.7938	4.94457	1.34836e-21	5.42137e-20			TCONS_00027793_g.31989	3331.25	20.6687	6641.84	321.347	8.32799	3.69027e-65	6.28948e-63			TCONS_00022624_g.25996	4212.18	51.244	8373.11	163.397	7.35224	5.14119e-09	2.27956e-07
TCONS_00016684_g.18913	11181.7	703.957	21659.4	30.7681	4.94336	2.85196e-08	2.73647e-07			TCONS_00017521_g.19818	59.2955	0.376783	118.214	313.747	8.29346	1.52395e-13	2.56492e-12			TCONS_00007678_g.8613	1380.7	16.8093	2744.59	163.278	7.35118	3.62681e-18	7.75212e-16
TCONS_00008923_g.10090	1056.83	67.2113	2046.46	30.4481	4.92828	3.11992e-62	1.32661e-59			TCONS_00032217_g.36807	261.026	1.68258	520.37	309.269	8.27272	1.3715e-25	5.59769e-24			TCONS_00010958_g.12445	28.724	0.350302	57.0976	162.995	7.34869	8.61316e-07	2.28355e-05
TCONS_00031508_g.35993	1233.15	78.5634	2387.73	30.3924	4.92564	2.1346e-19	7.15529e-18			TCONS_00034894_g.39600	331.822	2.15784	661.485	306.551	8.25998	5.68024e-42	4.69854e-40			TCONS_00005244_g.5922	38.4197	0.473973	76.3654	161.118	7.33197	2.75129e-05	0.000508472
TCONS_00006360_g.7159	224.992	14.4619	435.522	30.1151	4.91241	4.77978e-11	6.85285e-10			TCONS_00034894_g.39601	331.822	2.15784	661.485	306.551	8.25998	5.68024e-42	4.69854e-40			TCONS_00010275_g.11667	335.172	4.24793	666.096	156.805	7.29283	1.14263e-14	1.47556e-12
TCONS_00016034_g.18206	1851.71	119.149	3584.27	30.0822	4.91084	0.000212278	0.000962618			TCONS_00024799_g.28645	29264.7	191.579	58337.7	304.509	8.25034	2.87165e-71	5.78413e-69			TCONS_00022783_g.26183	1444.55	18.3688	2870.74	156.283	7.28802	5.81836e-05	0.000968466
TCONS_00035617_g.40427	27.7127	1.78453	53.6408	30.0588	4.90971	3.15752e-06	2.12972e-05			TCONS_00017385_g.19672	416.402	2.73051	830.074	303.999	8.24792	3.13435e-16	6.88559e-15			TCONS_00021814_g.24957	38.461	0.490971	76.4309	155.673	7.28237	3.71259e-06	8.52328e-05
TCONS_00028570_g.32873	38288.4	2471.05	74105.7	29.9896	4.90639	1.87971e-19	6.32822e-18			TCONS_00009575_g.10840	103.757	0.687129	206.828	301.003	8.23363	1.05083e-23	3.79903e-22			TCONS_00023545_g.27130	182.689	2.34648	363.031	154.713	7.27345	1.7714e-08	7.05669e-07
TCONS_00013203_g.15061	14.9028	0.973221	28.8325	29.6258	4.88878	0.000100376	0.000492986			TCONS_00038467_g.43693	80.8598	0.537224	161.182	300.028	8.22895	5.0199e-21	1.53109e-19			TCONS_00034616_g.39313	1515.7	19.4855	3011.91	154.572	7.27214	9.12022e-17	1.53621e-14
TCONS_00024414_g.28168	76.2272	4.98226	147.472	29.5995	4.8875	0.000559286	0.00227885			TCONS_00027736_g.31935	1027.19	6.86597	2047.51	298.211	8.22019	1.62675e-58	2.33611e-56			TCONS_00009373_g.10570	675.56	8.93324	1342.19	150.246	7.23119	8.73949e-11	5.35302e-09
TCONS_00006329_g.7121	15.1908	0.996984	29.3846	29.4735	4.88134	4.81236e-05	0.000254343			TCONS_00019110_g.21610	3283.24	22.121	6544.36	295.844	8.20869	1.01327e-48	1.08382e-46			TCONS_00011960_g.13679	386.05	5.15044	766.95	148.91	7.21829	1.3805e-05	0.000276931
TCONS_00009625_g.10902	4336.06	287.438	8384.67	29.1703	4.86643	2.2338e-40	2.91333e-38			TCONS_00029905_g.34221	1293.58	8.71713	2578.45	295.791	8.20843	6.96577e-49	7.52862e-47			TCONS_00021106_g.24122	45.9147	0.61908	91.2104	147.332	7.20293	5.98269e-06	0.000130579
TCONS_00034894_g.39600	184.564	12.2365	356.892	29.1661	4.86622	1.45504e-12	2.49389e-11			TCONS_00013794_g.15693	697.466	4.72167	1390.21	294.432	8.20179	1.95998e-36	1.2908e-34			TCONS_00029253_g.33528	190.268	2.56795	377.968	147.187	7.2015	4.37047e-06	9.85119e-05
TCONS_00034894_g.39601	184.564	12.2365	356.892	29.1661	4.86622	1.45504e-12	2.49389e-11			TCONS_00019301_g.21921	90.7377	0.620776	180.855	291.336	8.18654	2.36935e-23	8.23009e-22			TCONS_00014288_g.16215	7240.24	97.8759	14382.6	146.947	7.19916	5.30799e-13	5.0309e-11
TCONS_00004287_g.4880	201.38	13.3523	389.408	29.1641	4.86612	0.00395169	0.0125343			TCONS_00008870_g.10011	2870.76	19.8554	5721.67	288.168	8.17076	6.23612e-11	7.77173e-10			TCONS_00022926_g.26349	233.6	3.20309	463.996	144.859	7.17851	2.66294e-05	0.000493615
TCONS_00015043_g.17121	31.4512	2.08548	60.817	29.1621	4.86602	7.88524e-07	6.00486e-06			TCONS_00014384_g.16331	2363.49	16.5277	4710.45	285.004	8.15484	1.83832e-63	3.01709e-61			TCONS_00024557_g.28349	13584.3	190.467	26978.2	141.642	7.14611	2.11529e-05	0.000402945
TCONS_00025166_g.29087	245.113	16.2694	473.957	29.1319	4.86453	8.71279e-37	9.65875e-35			TCONS_00009918_g.11248	24.1532	0.171234	48.1351	281.107	8.13498	1.49496e-05	7.44814e-05			TCONS_00018675_g.21162	7349.63	104.276	14595	139.965	7.12892	2.56756e-07	7.76355e-06
TCONS_00010127_g.11485	5897.63	392.401	11402.9	29.0592	4.86092	3.13827e-26	1.7841e-24			TCONS_00024265_g.27986	416.611	2.96924	830.253	279.618	8.12731	9.67972e-47	9.62356e-45			TCONS_00002187_g.2437	561.695	8.00832	1115.38	139.278	7.12182	0.00139733	0.0133286
TCONS_00004524_g.5142	6506.79	436.171	12577.4	28.8359	4.8498	3.46766e-06	2.32275e-05			TCONS_00022802_g.26206	177.757	1.27587	354.237	277.644	8.11709	6.72669e-05	0.000291662			TCONS_00031270_g.35742	4326.65	62.308	8590.99	137.879	7.10726	0.00403964	0.030147
TCONS_00007903_g.8879	10.0065	0.672282	19.3407	28.7688	4.84643	0.00099375	0.00376309			TCONS_00006289_g.7068	692.602	4.97708	1380.23	277.316	8.11539	6.19476e-53	7.62521e-51			TCONS_00026901_g.31079	15534.7	227.539	30841.9	135.545	7.08263	4.58434e-07	1.3047e-05
TCONS_00026269_g.30382	1701.7	114.95	3288.45	28.6076	4.83833	3.10722e-57	9.27384e-55			TCONS_00017593_g.19882	44.9366	0.324384	89.5489	276.058	8.10883	7.66886e-06	4.06703e-05			TCONS_00003492_g.4008	7.82689	0.114795	15.539	135.363	7.08069	0.00398726	0.0298063
TCONS_00011579_g.13229	796.043	53.7929	1538.29	28.5966	4.83777	0.000170452	0.000791328			TCONS_00017030_g.19310	5422.33	39.3679	10805.3	274.47	8.1005	8.07228e-36	5.2057e-34			TCONS_00017030_g.19310	1272.08	18.7037	2525.46	135.024	7.07707	0.00470787	0.0339565
TCONS_00012864_g.14679	2053.69	139.551	3967.84	28.433	4.82949	0.00164997	0.00587462			TCONS_00022624_g.25996	14087.9	102.473	28073.4	273.96	8.09782	1.97678e-67	3.50387e-65			TCONS_00021711_g.24833	204.412	3.02395	405.8	134.195	7.06819	8.2963e-13	7.6461e-11
TCONS_00035595_g.40395	279.629	19.1177	540.14	28.2534	4.82035	1.39655e-31	1.13183e-29			TCONS_00013404_g.15258	316.238	2.34854	630.128	268.306	8.06773	1.77743e-42	1.49821e-40			TCONS_00008234_g.9287	316.832	4.71858	628.946	133.291	7.05844	1.32254e-05	0.000266338
TCONS_00010958_g.12445	74.6831	5.16882	144.197	27.8976	4.80207	0.0164242	0.0419318			TCONS_00002146_g.2395	14.7799	0.110236	29.4495	267.151	8.06151	1.75858e-05	8.6559e-05			TCONS_00026012_g.30051	154.661	2.32923	306.994	131.8	7.04221	1.2419e-08	5.12518e-07
TCONS_00020984_g.23986	757.824	52.5794	1463.07	27.8259	4.79836	0.00338784	0.0109952			TCONS_00003828_g.4338	119.524	0.90136	238.146	264.208	8.04553	3.51853e-22	1.14886e-20			TCONS_00012634_g.14406	1515.31	22.8293	3007.8	131.752	7.04168	2.64085e-09	1.25551e-07
TCONS_00009373_g.10570	1261.29	87.5362	2435.05	27.8176	4.79793	3.74213e-07	3.03358e-06			TCONS_00003909_g.4455	2668	20.2865	5315.71	262.032	8.0336	1.27575e-31	7.06652e-30			TCONS_00022741_g.26124	214.682	3.2661	426.097	130.461	7.02747	1.67709e-11	1.17864e-09
TCONS_00008548_g.9644	73.4402	5.0993	141.781	27.804	4.79722	0.000213314	0.000966607			TCONS_00035102_g.39903	117.359	0.899084	233.819	260.064	8.02272	8.26266e-26	3.40824e-24			TCONS_00029088_g.33383	1603.28	24.3919	3182.16	130.46	7.02746	2.62248e-15	3.72837e-13
TCONS_00018385_g.20796	553.928	38.496	1069.36	27.7785	4.7959	9.27387e-37	1.01359e-34			TCONS_00001928_g.2152	92.2334	0.721444	183.745	254.691	7.9926	9.53157e-22	3.03864e-20			TCONS_00023727_g.27345	948.178	14.5785	1881.78	129.079	7.01211	0.00397212	0.0297362
TCONS_00000122_g.161	3461.33	240.852	6681.81	27.7424	4.79402	7.93938e-08	7.10812e-07			TCONS_00026646_g.30799	1081.76	8.49793	2155.03	253.594	7.98638	1.22248e-23	4.39909e-22			TCONS_00029194_g.33470	719.33	11.074	1427.59	128.914	7.01026	5.99833e-13	5.63352e-11
TCONS_00005529_g.6264	89.8944	6.28019	173.509	27.628	4.78806	6.07055e-07	4.71333e-06			TCONS_00018249_g.20627	9363.15	74.6954	18651.6	249.702	7.96406	2.79384e-49	3.07312e-47			TCONS_00038191_g.43283	136.993	2.11711	271.87	128.415	7.00468	8.27134e-08	2.81707e-06
TCONS_00026059_g.30096	139.404	9.75685	269.052	27.5757	4.78532	0.000641388	0.00257617			TCONS_00031363_g.35858	9020.73	72.4172	17969	248.132	7.95497	2.82212e-65	4.83643e-63			TCONS_00029039_g.33322	755.455	11.7275	1499.18	127.835	6.99814	0.00630714	0.0421442
TCONS_00001814_g.2020	154.567	10.87	298.264	27.4392	4.77816	2.60237e-11	3.87422e-10			TCONS_00020240_g.23097	193.835	1.56813	386.102	246.218	7.94379	1.55229e-33	9.01696e-32			TCONS_00013794_g.15693	141.404	2.2078	280.601	127.095	6.98977	0.000787788	0.00848554
TCONS_00008683_g.9818	1035.82	74.1363	1997.51	26.9437	4.75188	1.40269e-29	9.85056e-28			TCONS_00036901_g.41870	56.5916	0.458142	112.725	246.049	7.9428	6.37601e-17	1.49427e-15			TCONS_00024051_g.27723	96.422	1.51799	191.326	126.039	6.97773	3.37384e-07	1.00063e-05
TCONS_00031190_g.35636	5453.03	392.776	10513.3	26.7667	4.74237	2.32813e-08	2.26537e-07			TCONS_00006482_g.7292	112.69	0.921638	224.459	243.544	7.92804	4.53366e-18	1.16705e-16			TCONS_00032387_g.36987	171.818	2.73695	340.899	124.555	6.96063	5.11885e-06	0.000113482
TCONS_00014956_g.17040	233.17	16.9179	449.423	26.565	4.73146	3.55942e-08	3.35513e-07			TCONS_00034616_g.39313	5216.88	42.7535	10391	243.045	7.92508	1.43623e-62	2.30832e-60			TCONS_00008694_g.9823	736.764	11.788	1461.74	124.002	6.95422	0.000530338	0.00614632
TCONS_00022459_g.25788	68.8557	5.0069	132.704	26.5043	4.72815	1.09421e-15	2.59665e-14			TCONS_00006637_g.7448	23444.6	195.395	46693.7	238.971	7.90069	3.88151e-64	6.43853e-62			TCONS_00033216_g.37859	90.2328	1.45296	179.013	123.206	6.94493	4.0773e-05	0.000712333
TCONS_00013884_g.15823	657.719	48.038	1267.4	26.3833	4.72155	0.000318014	0.00137923			TCONS_00032571_g.37178	28.4019	0.23767	56.5661	238.003	7.89483	1.9031e-09	1.93169e-08			TCONS_00032545_g.37156	2112.36	34.0296	4190.7	123.148	6.94425	1.40993e-15	2.09082e-13
TCONS_00011097_g.12608	19670.8	1438.27	37903.3	26.3535	4.71992	3.71787e-72	3.29722e-69			TCONS_00022622_g.25994	1193	9.99068	2376.01	237.823	7.89374	3.12997e-05	0.000146859			TCONS_00026646_g.30799	254.832	4.11902	505.545	122.734	6.93939	1.03197e-17	2.06348e-15
TCONS_00018164_g.20521	368.793	27.2106	710.375	26.1065	4.70634	1.40341e-41	1.96224e-39			TCONS_00022634_g.26006	159.241	1.3388	317.144	236.886	7.88805	1.34092e-10	1.59507e-09			TCONS_00008683_g.9818	252.254	4.08792	500.419	122.414	6.93563	0.00569002	0.0388866
TCONS_00019913_g.22692	28.541	2.10923	54.9727	26.0629	4.70393	6.88825e-08	6.22268e-07			TCONS_00001670_g.1846	161.271	1.35845	321.184	236.434	7.88529	3.20688e-12	4.62241e-11			TCONS_00025466_g.29414	2302.03	37.6132	4566.44	121.405	6.92369	4.97126e-12	3.86151e-10
TCONS_00014406_g.16357	1748.53	129.452	3367.61	26.0144	4.70124	5.76015e-10	7.11197e-09			TCONS_00027033_g.31201	62.6493	0.530901	124.768	235.011	7.87659	2.52947e-17	6.15869e-16			TCONS_00002190_g.2440	353.333	5.79846	700.868	120.871	6.91733	2.28799e-07	6.9902e-06
TCONS_00020826_g.23808	15.5637	1.15889	29.9685	25.8597	4.69263	0.00784044	0.0225884			TCONS_00018675_g.21162	24247.4	205.68	48289.1	234.777	7.87515	6.55341e-15	1.2801e-13			TCONS_00005080_g.5780	1144.14	18.9221	2269.36	119.932	6.90607	8.55503e-12	6.35636e-10
TCONS_00036527_g.41458	406.978	30.4752	783.48	25.7088	4.68419	1.23086e-43	2.10587e-41			TCONS_00007617_g.8499	325.013	2.76335	647.262	234.231	7.87179	2.44395e-25	9.80708e-24			TCONS_00009448_g.10678	808.427	13.5125	1603.34	118.656	6.89064	0.000801352	0.00860579
TCONS_00004083_g.4644	18356.2	1388.7	35323.7	25.4365	4.66883	1.02445e-06	7.54427e-06			TCONS_00034348_g.39042	7139.51	61.0215	14218	233	7.86418	3.04855e-63	4.95094e-61			TCONS_00025229_g.29168	2103.27	35.4319	4171.1	117.722	6.87924	2.35839e-11	1.60293e-09
TCONS_00024858_g.28743	18.3325	1.39032	35.2748	25.3717	4.66515	0.00350993	0.0113394			TCONS_00034890_g.39594	2639.56	22.6154	5256.5	232.43	7.86065	8.91314e-39	6.44468e-37			TCONS_00019299_g.21919	27.7039	0.46708	54.9407	117.626	6.87806	0.00087583	0.00925805
TCONS_00031764_g.36276	54.9593	4.19471	105.724	25.2041	4.65559	5.09164e-06	3.27214e-05			TCONS_00034890_g.39595	2639.56	22.6154	5256.5	232.43	7.86065	8.91314e-39	6.44468e-37			TCONS_00001933_g.2157	11375.7	192.854	22558.5	116.972	6.87002	0.000493929	0.00583397
TCONS_00001586_g.1769	170248	13092.3	327403	25.0073	4.64428	2.58703e-69	1.86747e-66			TCONS_00034890_g.39596	2639.56	22.6154	5256.5	232.43	7.86065	8.91314e-39	6.44468e-37			TCONS_00019110_g.21610	639.992	10.859	1269.12	116.873	6.8688	0.000779311	0.00841281
TCONS_00027818_g.32027	555.266	42.8781	1067.65	24.8998	4.63806	1.98478e-16	5.05395e-15			TCONS_00011960_g.13679	1171.87	10.0553	2333.68	232.085	7.85851	1.46059e-56	2.0136e-54			TCONS_00032217_g.36807	39.2626	0.678193	77.847	114.786	6.8428	3.7236e-05	0.000662488
TCONS_00003758_g.4285	9431.76	728.679	18134.8	24.8873	4.63734	2.90913e-09	3.17174e-08			TCONS_00025604_g.29566	1678.33	14.4063	3342.26	232	7.85798	4.67852e-28	2.17576e-26			TCONS_00024133_g.27818	141.056	2.48004	279.633	112.753	6.81703	1.0541e-12	9.48124e-11
TCONS_00004548_g.5162	813.406	62.8758	1563.94	24.8734	4.63653	7.17551e-22	2.94613e-20			TCONS_00010473_g.11932	121.665	1.05451	242.276	229.753	7.84394	4.83154e-06	2.66672e-05			TCONS_00022767_g.26153	3063.25	54.0027	6072.5	112.448	6.81312	4.99202e-05	0.000852908
TCONS_00026045_g.30088	69.4878	5.37648	133.599	24.8488	4.63511	7.93796e-15	1.72545e-13			TCONS_00023207_g.26738	343.624	2.98837	684.26	228.974	7.83904	1.08283e-40	8.6568e-39			TCONS_00030176_g.34492	432.224	7.72677	856.722	110.877	6.79282	5.65799e-15	7.59126e-13
TCONS_00019248_g.21844	9373.2	725.688	18020.7	24.8326	4.63416	0.000101943	0.000499576			TCONS_00034315_g.39022	901.073	7.87419	1794.27	227.868	7.83205	2.34529e-18	6.15991e-17			TCONS_00005529_g.6264	24.5997	0.444165	48.7552	109.768	6.77832	3.82766e-05	0.000676343
TCONS_00003125_g.3598	41.5985	3.22237	79.9745	24.8185	4.63334	0.00708861	0.0206932			TCONS_00020523_g.23396	512.738	4.49736	1020.98	227.018	7.82666	1.19359e-10	1.43127e-09			TCONS_00037469_g.42456	494.755	8.95624	980.554	109.483	6.77456	1.52374e-05	0.000301952
TCONS_00003125_g.3599	41.5985	3.22237	79.9745	24.8185	4.63334	0.00708861	0.0206932			TCONS_00022783_g.26183	4221.52	37.1783	8405.87	226.096	7.82079	9.58914e-24	3.49525e-22			TCONS_00028871_g.33180	1337.37	24.723	2650.01	107.188	6.744	1.35452e-17	2.69107e-15
TCONS_00030137_g.34457	395.141	30.9654	759.316	24.5215	4.61597	0.00194842	0.00679733			TCONS_00025272_g.29221	513.068	4.53614	1021.6	225.213	7.81515	7.70895e-13	1.19383e-11			TCONS_00006289_g.7068	107.274	1.99838	212.55	106.361	6.73282	3.34215e-05	0.000599439
TCONS_00027092_g.31253	5121.42	402.785	9840.06	24.4301	4.61059	4.22543e-20	1.50237e-18			TCONS_00024244_g.27964	126.932	1.12912	252.735	223.833	7.80628	4.95206e-08	4.00125e-07			TCONS_00029461_g.33777	24.9077	0.465601	49.3498	105.992	6.7278	8.1425e-05	0.00129217
TCONS_00003686_g.4198	71.4076	5.63255	137.183	24.3553	4.60617	0.000366972	0.00156661			TCONS_00010502_g.11958	73.225	0.652898	145.797	223.308	7.80289	4.43004e-13	7.07597e-12			TCONS_00005235_g.5915	1488.66	27.953	2949.36	105.511	6.72125	3.98721e-06	9.04654e-05
TCONS_00015006_g.17074	29.8381	2.36442	57.3118	24.2392	4.59927	2.76515e-05	0.000154371			TCONS_00027504_g.31745	358.302	3.22234	713.382	221.387	7.79042	4.75829e-42	3.96767e-40			TCONS_00003758_g.4285	3418.7	64.3773	6773.02	105.208	6.7171	0.000160509	0.00230308
TCONS_00019448_g.22104	797.161	63.8314	1530.49	23.9771	4.58358	9.22173e-52	2.18506e-49			TCONS_00012634_g.14406	5253.97	47.5077	10460.4	220.184	7.78256	8.83965e-59	1.29338e-56			TCONS_00017594_g.19883	105.373	1.98434	208.761	105.204	6.71705	1.16424e-09	6.01775e-08
TCONS_00026248_g.30364	6041.05	485.515	11596.6	23.8852	4.57804	9.77142e-68	6.31885e-65			TCONS_00024620_g.28441	3794.47	34.5477	7554.39	218.666	7.77258	8.47151e-50	9.45244e-48			TCONS_00016512_g.18727	2577.51	48.5954	5106.43	105.08	6.71535	5.18796e-05	0.000878637
TCONS_00038144_g.43215	7581.99	611.611	14552.4	23.7935	4.57249	1.91775e-67	1.19054e-64			TCONS_00031789_g.36305	5.40339	0.0492373	10.7575	218.484	7.77138	0.0122201	0.0291223			TCONS_00018249_g.20627	1971.44	37.3096	3905.57	104.68	6.70984	5.22991e-07	1.45242e-05
TCONS_00019111_g.21613	25.7522	2.08548	49.4188	23.6967	4.56661	2.40211e-07	2.01029e-06			TCONS_00014956_g.17040	326.339	2.98855	649.69	217.393	7.76416	2.69695e-15	5.49289e-14			TCONS_00006918_g.7772	92.9628	1.76457	184.161	104.366	6.7055	0.00784979	0.0499566
TCONS_00034890_g.39594	1581.64	128.165	3035.11	23.6812	4.56567	2.25579e-21	8.82972e-20			TCONS_00002890_g.3315	2163.23	19.8636	4306.59	216.809	7.76028	1.88241e-36	1.24235e-34			TCONS_00028252_g.32511	158.085	3.01876	313.151	103.735	6.69676	1.74495e-10	1.01657e-08
TCONS_00034890_g.39595	1581.64	128.165	3035.11	23.6812	4.56567	2.25579e-21	8.82972e-20			TCONS_00026012_g.30051	555.881	5.11278	1106.65	216.448	7.75787	6.17038e-47	6.19414e-45			TCONS_00017231_g.19513	152.089	2.91728	301.261	103.268	6.69025	0.000147185	0.00213065
TCONS_00034890_g.39596	1581.64	128.165	3035.11	23.6812	4.56567	2.25579e-21	8.82972e-20			TCONS_00022188_g.25452	1504.45	13.8726	2995.02	215.895	7.75419	9.60378e-57	1.32991e-54			TCONS_00001928_g.2152	26.9467	0.518829	53.3747	102.875	6.68475	9.38795e-06	0.000195538
TCONS_00034001_g.38688	277.481	22.5047	532.458	23.6599	4.56437	0.000175047	0.000810117			TCONS_00037085_g.42088	8105.24	76.1118	16134.4	211.982	7.7278	2.99322e-14	5.47123e-13			TCONS_00036626_g.41557	166.277	3.23164	329.322	101.906	6.67109	5.92563e-13	5.58216e-11
TCONS_00011356_g.12937	390.669	31.7265	749.612	23.6273	4.56238	2.15008e-05	0.000122591			TCONS_00023206_g.26736	118.456	1.12052	235.791	210.43	7.71719	1.3058e-24	5.10134e-23			TCONS_00013306_g.15157	2340.32	45.7386	4634.9	101.334	6.66298	0.00141027	0.0134199
TCONS_00034742_g.39449	3635.86	298.204	6973.51	23.385	4.54751	0.00148495	0.00535466			TCONS_00029039_g.33322	2489.53	23.6775	4955.38	209.286	7.70933	9.89469e-16	2.09076e-14			TCONS_00015554_g.17679	41.3213	0.817382	81.8251	100.106	6.64539	0.00011181	0.00169371
TCONS_00020135_g.22958	208.931	17.2197	400.642	23.2665	4.54018	4.08799e-23	1.88826e-21			TCONS_00020653_g.23570	89.8148	0.867046	178.763	206.174	7.68772	4.48626e-05	0.000203004			TCONS_00017033_g.19314	6510.69	129.894	12891.5	99.2464	6.63294	1.08351e-06	2.8125e-05
TCONS_00033855_g.38536	3279.56	270.568	6288.56	23.2421	4.53867	3.60979e-09	3.88381e-08			TCONS_00005790_g.6520	5024.94	48.8005	10001.1	204.938	7.67904	2.89691e-33	1.67024e-31			TCONS_00017033_g.19315	6510.69	129.894	12891.5	99.2464	6.63294	1.08351e-06	2.8125e-05
TCONS_00004584_g.5202	1131.14	93.3974	2168.88	23.2221	4.53743	0.00121087	0.00446522			TCONS_00002190_g.2440	1084.79	10.5748	2159.01	204.165	7.67359	2.3666e-50	2.69888e-48			TCONS_00026904_g.31085	1421.19	28.5645	2813.81	98.5073	6.62216	5.99131e-14	6.65551e-12
TCONS_00030048_g.34355	11.5052	0.950344	22.06	23.2127	4.53684	0.000690781	0.00274684			TCONS_00007678_g.8613	3240.79	31.6474	6449.94	203.806	7.67105	1.03419e-48	1.10239e-46			TCONS_00016684_g.18913	3283.47	66.5049	6500.43	97.7436	6.61093	0.000228861	0.00308798
TCONS_00010979_g.12469	34.2098	2.82727	65.5924	23.1999	4.53605	5.78034e-06	3.68196e-05			TCONS_00012916_g.14736	3390.56	33.4274	6747.68	201.861	7.65722	1.92681e-52	2.31658e-50			TCONS_00032751_g.37378	531.826	10.777	1052.88	97.6966	6.61024	5.36432e-05	0.000904551
TCONS_00017507_g.19807	236.182	19.5375	452.827	23.1773	4.53464	2.23651e-30	1.68909e-28			TCONS_00032767_g.37395	957.881	9.52516	1906.24	200.126	7.64477	9.48097e-15	1.81313e-13			TCONS_00032752_g.37379	531.826	10.777	1052.88	97.6966	6.61024	5.36432e-05	0.000904551
TCONS_00013391_g.15232	11.7439	0.973221	22.5147	23.1342	4.53195	0.0136951	0.0360252			TCONS_00035377_g.40189	632.038	6.33915	1257.74	198.408	7.63233	2.65275e-07	1.84822e-06			TCONS_00031309_g.35795	23.9027	0.485054	47.3204	97.557	6.60817	0.00115433	0.0115743
TCONS_00005666_g.6393	352.372	29.2952	675.448	23.0566	4.52711	2.44672e-06	1.67578e-05			TCONS_00017738_g.20015	234.121	2.35407	465.887	197.907	7.62868	1.83984e-07	1.32474e-06			TCONS_00024752_g.28605	433.469	8.86883	858.07	96.7512	6.59621	3.41984e-13	3.3019e-11
TCONS_00011350_g.12927	11225.4	935.567	21515.2	22.997	4.52337	1.21604e-09	1.41053e-08			TCONS_00025466_g.29414	7494.25	75.4667	14913	197.611	7.62652	4.89243e-41	3.98316e-39			TCONS_00023471_g.27048	1599.3	32.903	3165.71	96.2134	6.58817	0.000351632	0.00443433
TCONS_00029012_g.33303	77.5717	6.46674	148.677	22.991	4.523	0.0127028	0.0338046			TCONS_00015423_g.17550	374.677	3.78494	745.57	196.983	7.62193	3.08458e-40	2.42844e-38			TCONS_00033452_g.38123	782.273	16.1066	1548.44	96.1367	6.58702	2.38267e-05	0.000446739
TCONS_00029088_g.33383	3270.31	274.977	6265.64	22.7861	4.51008	1.92304e-30	1.46302e-28			TCONS_00006918_g.7772	442.232	4.49635	879.967	195.707	7.61255	3.74782e-43	3.26556e-41			TCONS_00031545_g.36046	732.259	15.1168	1449.4	95.8799	6.58316	5.88958e-05	0.000979794
TCONS_00021186_g.24224	1172.76	98.6825	2246.83	22.7683	4.50895	5.82905e-05	0.000302869			TCONS_00025229_g.29168	7912.26	80.4527	15744.1	195.694	7.61245	8.13523e-29	4.0311e-27			TCONS_00019301_g.21921	10.0225	0.207178	19.8378	95.7521	6.58123	0.00692048	0.0452514
TCONS_00015418_g.17546	637.276	53.6504	1220.9	22.7566	4.50821	7.54187e-15	1.6428e-13			TCONS_00032474_g.37090	17.7412	0.182995	35.2993	192.898	7.59169	0.0216232	0.0474752			TCONS_00024620_g.28441	987.64	20.5894	1954.69	94.9365	6.56889	0.00681732	0.0447552
TCONS_00025480_g.29430	40.1473	3.38339	76.9113	22.732	4.50665	6.37419e-05	0.000327846			TCONS_00029194_g.33470	2175.87	22.6563	4329.09	191.077	7.57801	8.20675e-36	5.28144e-34			TCONS_00004083_g.4644	5737.7	119.83	11355.6	94.7639	6.56627	3.09145e-16	4.96442e-14
TCONS_00008977_g.10137	226.515	19.189	433.842	22.6088	4.49882	2.32619e-32	1.98912e-30			TCONS_00002980_g.3410	361.939	3.80319	720.075	189.334	7.56479	4.99384e-39	3.67071e-37			TCONS_00024414_g.28168	24.8094	0.524242	49.0946	93.6487	6.54919	3.27641e-06	7.64652e-05
TCONS_00012681_g.14472	9656.11	818.642	18493.6	22.5906	4.49765	0.000185403	0.000853969			TCONS_00017673_g.19953	55.1664	0.5833	109.75	188.153	7.55576	3.27521e-08	2.73395e-07			TCONS_00020083_g.22894	234.987	4.96964	465.004	93.5689	6.54796	4.61283e-12	3.60114e-10
TCONS_00037265_g.42286	97.0283	8.25127	185.805	22.5184	4.49303	0.000309859	0.00134838			TCONS_00009202_g.10389	10578.9	111.992	21045.9	187.923	7.554	1.90259e-10	2.20704e-09			TCONS_00000234_g.284	317.474	6.71942	628.228	93.4943	6.54681	1.53384e-11	1.08288e-09
TCONS_00014302_g.16244	175388	14917.4	335858	22.5146	4.49279	6.00087e-45	1.0705e-42			TCONS_00033216_g.37859	331.514	3.51548	659.512	187.602	7.55153	1.04293e-37	7.2373e-36			TCONS_00026269_g.30382	478.653	10.3268	946.979	91.7015	6.51887	0.000430853	0.00526334
TCONS_00029259_g.33538	2415.12	205.513	4624.72	22.5033	4.49207	1.18189e-21	4.78304e-20			TCONS_00021734_g.24865	40702.6	432.483	80972.7	187.227	7.54865	1.62295e-09	1.66697e-08			TCONS_00021851_g.24993	9203.88	201.88	18205.9	90.1819	6.49477	1.05541e-12	9.48124e-11
TCONS_00019160_g.21687	205.839	17.5655	394.113	22.4368	4.48779	2.16706e-07	1.82687e-06			TCONS_00006179_g.6925	1010.65	10.8984	2010.41	184.469	7.52723	2.00091e-33	1.15795e-31			TCONS_00007808_g.8775	726.266	16.024	1436.51	89.6472	6.48619	3.88513e-08	1.42837e-06
TCONS_00018732_g.21204	11401.5	977.665	21825.3	22.3239	4.48051	4.12506e-14	8.36875e-13			TCONS_00023727_g.27345	2849.95	30.7522	5669.15	184.35	7.5263	2.21575e-09	2.23223e-08			TCONS_00028672_g.32953	667.448	14.8929	1320	88.6331	6.46977	0.00100718	0.0103603
TCONS_00026957_g.31126	37.231	3.19772	71.2643	22.286	4.47806	0.000677925	0.00270056			TCONS_00004319_g.4924	483.706	5.26492	962.147	182.747	7.5137	3.80535e-37	2.59996e-35			TCONS_00017998_g.20325	99.0712	2.21217	195.93	88.5694	6.46874	0.00136876	0.0131054
TCONS_00005336_g.6031	14.8445	1.27505	28.4139	22.2846	4.47797	0.00458989	0.0142541			TCONS_00012861_g.14678	3027.49	33.1953	6021.78	181.405	7.50307	5.25616e-54	6.90852e-52			TCONS_00015423_g.17550	73.4989	1.65328	145.345	87.9131	6.45801	3.74786e-08	1.38118e-06
TCONS_00014158_g.16054	77.5756	6.69905	148.452	22.1602	4.4699	2.38448e-16	5.99945e-15			TCONS_00001933_g.2157	31884	360.614	63407.4	175.832	7.45805	4.23298e-57	5.88802e-55			TCONS_00018732_g.21204	3890.95	87.5633	7694.34	87.8718	6.45733	5.54449e-09	2.45486e-07
TCONS_00017754_g.20033	1975.42	170.779	3780.06	22.1341	4.4682	3.65054e-59	1.21842e-56			TCONS_00034087_g.38748	12276.5	139.822	24413.2	174.603	7.44793	1.29705e-15	2.7148e-14			TCONS_00033660_g.38349	509.126	11.9364	1006.31	84.3062	6.39757	2.90165e-07	8.65551e-06
TCONS_00030688_g.35063	558.349	48.2756	1068.42	22.1317	4.46804	0.000804386	0.00313709			TCONS_00016987_g.19263	25642.3	292.912	50991.6	174.085	7.44365	4.29716e-16	9.34084e-15			TCONS_00030123_g.34433	265.079	6.26075	523.898	83.6798	6.38681	5.10315e-11	3.25436e-09
TCONS_00005830_g.6563	941.865	81.7269	1802	22.0491	4.46265	3.36208e-05	0.000183791			TCONS_00018091_g.20444	140.033	1.60341	278.463	173.669	7.4402	9.77003e-14	1.6762e-12			TCONS_00037595_g.42607	458.193	10.8566	905.53	83.4082	6.38212	0.000446127	0.00540744
TCONS_00024494_g.28278	3766.48	328.161	7204.8	21.9551	4.45648	3.7822e-63	1.67714e-60			TCONS_00024752_g.28605	1588.87	18.3143	3159.43	172.511	7.43055	6.05268e-52	7.16595e-50			TCONS_00016987_g.19263	6153.37	146.294	12160.4	83.1236	6.37719	2.03906e-12	1.76527e-10
TCONS_00033224_g.37866	134.306	11.7271	256.885	21.9053	4.45321	3.18968e-17	8.87962e-16			TCONS_00015534_g.17664	361.847	4.17909	719.514	172.17	7.42769	2.83481e-38	2.00303e-36			TCONS_00030158_g.34478	303.81	7.22544	600.395	83.0945	6.37668	1.37531e-10	8.19709e-09
TCONS_00018249_g.20627	4843.67	424.555	9262.78	21.8176	4.44742	4.82572e-08	4.45407e-07			TCONS_00014288_g.16215	17406.9	203.313	34610.5	170.232	7.41136	6.44193e-55	8.68793e-53			TCONS_00014060_g.15962	38.0795	0.917163	75.2418	82.0376	6.35821	9.83042e-06	0.000204069
TCONS_00024768_g.28623	9143.99	802.097	17485.9	21.8002	4.44627	2.01793e-64	1.04394e-61			TCONS_00014058_g.15960	12198.3	144.42	24252.3	167.928	7.3917	1.15033e-19	3.26461e-18			TCONS_00006179_g.6925	184.87	4.45695	365.284	81.9583	6.35682	9.97386e-07	2.61744e-05
TCONS_00016046_g.18221	1024.36	90.0152	1958.7	21.7597	4.44359	4.39855e-53	1.10106e-50			TCONS_00013740_g.15653	195.091	2.32081	387.862	167.123	7.38477	0.00037324	0.00134712			TCONS_00009450_g.10679	303.977	7.35088	600.603	81.7049	6.35235	2.69651e-11	1.80894e-09
TCONS_00023132_g.26599	2269.12	199.891	4338.36	21.7037	4.43987	1.32662e-12	2.28387e-11			TCONS_00028252_g.32511	490.672	5.83743	975.507	167.113	7.38468	7.98375e-41	6.39917e-39			TCONS_00024040_g.27706	89.6374	2.17698	177.098	81.3502	6.34607	2.62785e-08	1.00923e-06
TCONS_00026983_g.31150	7163.85	634.782	13692.9	21.5711	4.43103	2.20225e-08	2.153e-07			TCONS_00030123_g.34433	996.899	11.8941	1981.9	166.629	7.3805	8.48885e-48	8.6333e-46			TCONS_00035882_g.40724	27.4552	0.667366	54.2431	81.2793	6.34482	0.000748976	0.00814777
TCONS_00014172_g.16073	2230.08	198.278	4261.89	21.4945	4.4259	3.38425e-20	1.22432e-18			TCONS_00032387_g.36987	497.346	5.95154	988.741	166.132	7.37618	1.35936e-26	5.82401e-25			TCONS_00036385_g.41306	1494.46	36.355	2952.56	81.2146	6.34367	0.00533834	0.0370635
TCONS_00010528_g.11987	304.497	27.4174	581.577	21.212	4.40681	1.11318e-05	6.71718e-05			TCONS_00023471_g.27048	5717.18	68.4817	11365.9	165.969	7.37477	4.52193e-19	1.2391e-17			TCONS_00024612_g.28432	5699.28	140.093	11258.5	80.3645	6.32849	1.55087e-12	1.37331e-10
TCONS_00026901_g.31079	28314.4	2558.91	54070	21.1301	4.40123	1.91757e-65	1.06288e-62			TCONS_00005235_g.5915	4575.22	56.015	9094.43	162.357	7.34303	7.17997e-54	9.39728e-52			TCONS_00029476_g.33797	205.68	5.10317	406.256	79.6085	6.31485	6.53532e-06	0.000141544
TCONS_00032857_g.37491	515.919	46.7629	985.076	21.0653	4.3968	7.62129e-07	5.82816e-06			TCONS_00004083_g.4644	19843.7	243.758	39443.7	161.815	7.3382	5.47097e-34	3.27614e-32			TCONS_00007956_g.8946	9.36771	0.233053	18.5024	79.3913	6.31091	0.000582668	0.00661488
TCONS_00019684_g.22412	390.241	35.3906	745.091	21.0534	4.39598	1.59611e-13	3.04882e-12			TCONS_00007545_g.8434	994.128	12.2214	1976.03	161.686	7.33705	3.63305e-46	3.53272e-44			TCONS_00034087_g.38748	2842.87	71.1605	5614.58	78.9002	6.30196	3.37897e-11	2.21874e-09
TCONS_00003522_g.4033	8734.51	794.211	16674.8	20.9955	4.39201	7.63664e-17	2.0446e-15			TCONS_00013306_g.15157	7715.62	95.3296	15335.9	160.873	7.32978	3.18382e-53	3.96622e-51			TCONS_00006578_g.7392	45.8379	1.15022	90.5257	78.7032	6.29835	1.08823e-07	3.60723e-06
TCONS_00034943_g.39696	266.419	24.3306	508.508	20.9	4.38543	1.46722e-09	1.67537e-08			TCONS_00026269_g.30382	1638.03	20.2683	3255.8	160.635	7.32765	1.01459e-45	9.71349e-44			TCONS_00016895_g.19159	192.018	4.87423	379.161	77.7888	6.28149	9.59567e-06	0.000199463
TCONS_00025229_g.29168	4967.54	454.823	9480.26	20.8438	4.38155	3.48099e-06	2.32966e-05			TCONS_00026059_g.30096	137.708	1.72225	273.693	158.916	7.31212	5.3509e-24	1.98778e-22			TCONS_00008834_g.9959	2289.4	58.3616	4520.45	77.4558	6.2753	5.81796e-13	5.49744e-11
TCONS_00008549_g.9645	79.3403	7.32468	151.356	20.6638	4.36904	0.00108105	0.00404188			TCONS_00017231_g.19513	462.118	5.82832	918.408	157.577	7.29991	3.94249e-09	3.86267e-08			TCONS_00036553_g.41487	87.7717	2.25287	173.291	76.9199	6.26529	0.000477716	0.00568732
TCONS_00029251_g.33525	2421.79	224.41	4619.17	20.5836	4.36342	2.76864e-22	1.19859e-20			TCONS_00015836_g.17962	12595.9	160.66	25031.1	155.801	7.28356	9.38009e-23	3.13198e-21			TCONS_00014449_g.16386	35.5582	0.914204	70.2022	76.7905	6.26286	1.4526e-05	0.000289707
TCONS_00031578_g.36081	40.6783	3.77761	77.5791	20.5365	4.36012	1.02063e-09	1.19805e-08			TCONS_00021711_g.24833	473.294	6.09541	940.492	154.295	7.26955	1.13257e-38	8.17007e-37			TCONS_00031427_g.35910	390.451	10.0587	770.844	76.6347	6.25993	4.76816e-11	3.07234e-09
TCONS_00021885_g.25034	337.809	31.6403	643.977	20.3531	4.34718	7.5295e-30	5.41009e-28			TCONS_00008234_g.9287	739.872	9.71055	1470.03	151.385	7.24208	8.09958e-15	1.56439e-13			TCONS_00011222_g.12773	144.934	3.73643	286.132	76.579	6.25888	4.55628e-10	2.49934e-08
TCONS_00005449_g.6185	612.763	57.4915	1168.03	20.3167	4.34459	1.08106e-28	7.10933e-27			TCONS_00029012_g.33303	86.765	1.14219	172.388	150.927	7.23771	0.000732393	0.00247555			TCONS_00032767_g.37395	174.636	4.5511	344.72	75.7444	6.24307	7.07975e-09	3.06885e-07
TCONS_00025466_g.29414	4547.42	428.116	8666.72	20.2439	4.33941	8.14539e-61	3.37111e-58			TCONS_00032751_g.37378	1823.56	24.2771	3622.83	149.228	7.22138	1.56279e-48	1.6322e-46			TCONS_00036344_g.41267	57.0516	1.48915	112.614	75.6229	6.24075	3.03107e-05	0.000553251
TCONS_00005341_g.6038	103.441	9.75775	197.124	20.2018	4.33641	3.24876e-08	3.08478e-07			TCONS_00032752_g.37379	1823.56	24.2771	3622.83	149.228	7.22138	1.56279e-48	1.6322e-46			TCONS_00016707_g.18939	213.941	5.62391	422.258	75.0828	6.23041	0.00277938	0.0227408
TCONS_00000642_g.726	105.533	10.0349	201.03	20.0331	4.32431	2.25402e-19	7.54746e-18			TCONS_00033452_g.38123	2516.43	33.8834	4998.97	147.534	7.20491	9.7002e-49	1.04476e-46			TCONS_00029189_g.33466	6494.77	172.622	12816.9	74.2486	6.21429	5.9111e-08	2.07478e-06
TCONS_00001065_g.1148	5704.75	551.361	10858.1	19.6934	4.29964	2.94419e-59	9.93344e-57			TCONS_00005529_g.6264	81.8459	1.1056	162.586	147.057	7.20023	2.03489e-09	2.05938e-08			TCONS_00006360_g.7159	39.6532	1.05437	78.252	74.217	6.21368	0.00010158	0.0015632
TCONS_00031284_g.35767	72.8378	7.06862	138.607	19.6088	4.29343	7.14689e-15	1.56445e-13			TCONS_00000122_g.161	3113.22	42.5411	6183.89	145.363	7.18351	1.43884e-48	1.52326e-46			TCONS_00017748_g.20027	4776.19	127.078	9425.3	74.1693	6.21275	0.00717599	0.0466259
TCONS_00022529_g.25872	7571.81	736.686	14406.9	19.5564	4.28957	3.64787e-14	7.43466e-13			TCONS_00009450_g.10679	1029.53	14.1317	2044.94	144.705	7.17697	2.65985e-11	3.46952e-10			TCONS_00032391_g.36992	2561.89	68.4487	5055.34	73.8558	6.20664	8.85375e-17	1.49948e-14
TCONS_00011459_g.13080	420.073	40.9598	799.186	19.5115	4.28625	5.46674e-14	1.09973e-12			TCONS_00024557_g.28349	27930.4	384.928	55475.8	144.12	7.17113	1.4199e-51	1.65579e-49			TCONS_00025596_g.29549	3657.21	98.3791	7216.03	73.3493	6.19671	2.46144e-07	7.47917e-06
TCONS_00004424_g.5039	6566.25	644.894	12487.6	19.3638	4.27529	0.00105906	0.00397405			TCONS_00019448_g.22104	815.447	11.2806	1619.61	143.575	7.16566	7.45676e-42	6.13531e-40			TCONS_00037992_g.43049	28.7051	0.779673	56.6306	72.6338	6.18257	2.44446e-05	0.000456668
TCONS_00005457_g.6195	1347.73	132.71	2562.76	19.3109	4.27135	4.76915e-24	2.37235e-22			TCONS_00027579_g.31809	38.376	0.530901	76.221	143.569	7.1656	1.26091e-10	1.50779e-09			TCONS_00025604_g.29566	244.149	6.64508	481.653	72.4826	6.17956	0.00168247	0.0153865
TCONS_00014545_g.16523	454.547	45.1228	863.972	19.1471	4.25905	3.80777e-07	3.08036e-06			TCONS_00002187_g.2437	1226.56	17.0396	2436.08	142.966	7.15953	3.07246e-45	2.91451e-43			TCONS_00008806_g.9931	242.69	6.62462	478.756	72.2692	6.17531	6.21856e-06	0.000134966
TCONS_00032443_g.37056	20.2956	2.01596	38.5752	19.1349	4.25813	1.07699e-05	6.5165e-05			TCONS_00030176_g.34492	1138.08	16.1235	2260.04	140.17	7.13103	6.13235e-26	2.54304e-24			TCONS_00025903_g.29936	102181	2790.42	201572	72.2369	6.17466	5.05855e-10	2.76021e-08
TCONS_00022188_g.25452	790.71	78.6163	1502.8	19.1157	4.25668	4.49407e-05	0.000238945			TCONS_00012681_g.14472	10214.6	144.714	20284.4	140.169	7.13103	1.32587e-09	1.37228e-08			TCONS_00015836_g.17962	2752.44	75.6278	5429.25	71.7891	6.16569	6.66132e-13	6.19983e-11
TCONS_00002392_g.2675	9106.29	905.578	17307	19.1116	4.25637	0.00195235	0.00680833			TCONS_00022926_g.26349	404.63	5.83123	803.428	137.78	7.10622	1.1453e-16	2.60645e-15			TCONS_00001814_g.2020	29.7218	0.817382	58.6261	71.7243	6.16439	0.00483828	0.0344411
TCONS_00017506_g.19806	522.459	52.4273	992.491	18.9308	4.24266	7.35974e-13	1.30243e-11			TCONS_00009448_g.10678	1776.41	25.6019	3527.21	137.772	7.10613	1.90794e-20	5.64178e-19			TCONS_00030371_g.34702	826.23	22.7765	1629.68	71.551	6.1609	0.000489001	0.00578017
TCONS_00009656_g.10945	15.8811	1.59886	30.1633	18.8654	4.23767	0.00012741	0.0006105			TCONS_00026901_g.31079	31006	450.76	61561.2	136.572	7.09352	1.35924e-49	1.50579e-47			TCONS_00022676_g.26051	842.097	23.6749	1660.52	70.1385	6.13213	6.75516e-10	3.61594e-08
TCONS_00024040_g.27706	274.693	27.721	521.665	18.8184	4.23407	1.1888e-17	3.4041e-16			TCONS_00030158_g.34478	1018.04	14.8007	2021.27	136.566	7.09345	4.91674e-43	4.26012e-41			TCONS_00023930_g.27569	2525.87	71.0954	4980.64	70.0558	6.13043	0.00511394	0.035867
TCONS_00004449_g.5080	8170.31	827.242	15513.4	18.7531	4.22906	4.95913e-59	1.63757e-56			TCONS_00028290_g.32577	66.5094	0.970073	132.049	136.122	7.08876	2.82254e-12	4.10466e-11			TCONS_00019831_g.22567	399.39	11.2503	787.531	70.0011	6.12931	0.000651638	0.00723095
TCONS_00032793_g.37428	134.862	13.6717	256.053	18.7286	4.22717	1.88268e-05	0.000108481			TCONS_00038191_g.43283	296.632	4.33173	588.932	135.958	7.08702	8.84782e-07	5.5828e-06			TCONS_00030218_g.34567	2770.37	78.7179	5462.03	69.3874	6.1166	1.59197e-05	0.000314067
TCONS_00025314_g.29274	66.1766	6.72104	125.632	18.6924	4.22438	1.43786e-13	2.75671e-12			TCONS_00002703_g.3080	247.485	3.65093	491.318	134.574	7.07225	1.23141e-28	5.98702e-27			TCONS_00014815_g.16831	2676.32	76.272	5276.36	69.1783	6.11225	8.36327e-13	7.6461e-11
TCONS_00029905_g.34221	483.599	49.3008	917.896	18.6183	4.21865	3.82159e-40	4.90174e-38			TCONS_00022741_g.26124	456.382	6.73368	906.031	134.552	7.07202	3.00882e-38	2.12115e-36			TCONS_00008548_g.9644	16.1321	0.464122	31.8001	68.5167	6.09838	0.00392221	0.0294836
TCONS_00006223_g.6979	2260.93	230.798	4291.05	18.5923	4.21663	1.88242e-09	2.11245e-08			TCONS_00014455_g.16389	1199.19	17.7372	2380.65	134.218	7.06843	3.50776e-43	3.06499e-41			TCONS_00009420_g.10635	122.488	3.5893	241.386	67.2516	6.0715	0.000155969	0.00224418
TCONS_00036765_g.41715	4517.38	461.675	8573.08	18.5695	4.21486	4.03355e-06	2.65708e-05			TCONS_00014449_g.16386	129.35	1.92113	256.778	133.66	7.06242	1.64086e-16	3.69629e-15			TCONS_00011459_g.13080	120.721	3.54225	237.9	67.1607	6.06955	1.28932e-09	6.52938e-08
TCONS_00036999_g.41997	32.1771	3.29101	61.0631	18.5545	4.2137	7.74887e-08	6.94556e-07			TCONS_00037873_g.42914	211.886	3.15257	420.62	133.421	7.05985	2.49765e-26	1.05121e-24			TCONS_00033855_g.38536	766.175	23.0013	1509.35	65.6203	6.03607	0.000413295	0.00509111
TCONS_00014852_g.16870	1458.19	149.417	2766.97	18.5185	4.21089	0.0101844	0.0282078			TCONS_00019248_g.21844	8618.2	128.295	17108.1	133.35	7.05907	1.26372e-18	3.3851e-17			TCONS_00020480_g.23348	965.302	29.1303	1901.47	65.2747	6.02845	1.92447e-13	1.94919e-11
TCONS_00014471_g.16407	664.458	68.2338	1260.68	18.4759	4.20757	0.000323569	0.00140078			TCONS_00009963_g.11298	1370.29	20.4521	2720.14	133	7.05529	1.74659e-25	7.07278e-24			TCONS_00024584_g.28392	827.101	25.0547	1629.15	65.0236	6.02289	0.000515138	0.00600993
TCONS_00004705_g.5355	6418.79	659.28	12178.3	18.4721	4.20728	2.57155e-30	1.90959e-28			TCONS_00026904_g.31085	3936.6	59.022	7814.17	132.394	7.0487	6.98515e-46	6.72895e-44			TCONS_00036535_g.41467	520.853	15.8621	1025.84	64.6725	6.01508	0.000409592	0.00505353
TCONS_00004704_g.5351	6417.68	659.28	12176.1	18.4687	4.20701	2.45732e-30	1.83795e-28			TCONS_00021851_g.24993	26534.7	398.342	52671	132.226	7.04686	4.48289e-48	4.58926e-46			TCONS_00002703_g.3080	71.9974	2.21176	141.783	64.1041	6.00234	0.000751794	0.00817012
TCONS_00004704_g.5353	6417.68	659.28	12176.1	18.4687	4.20701	2.45732e-30	1.83795e-28			TCONS_00018732_g.21204	11427.2	172.333	22682	131.617	7.0402	1.84307e-31	1.00299e-29			TCONS_00005295_g.5970	38.7472	1.19107	76.3034	64.0628	6.00142	0.000380964	0.00474948
TCONS_00029310_g.33590	344.492	35.4153	653.569	18.4544	4.2059	1.69249e-32	1.46746e-30			TCONS_00020480_g.23348	3740.1	56.4133	7423.78	131.596	7.03998	8.00895e-39	5.87304e-37			TCONS_00012684_g.14476	754.778	23.3539	1486.2	63.6384	5.99183	8.40994e-14	9.11361e-12
TCONS_00024470_g.28253	26.3503	2.73488	49.9656	18.2698	4.19139	0.000615117	0.00248384			TCONS_00027742_g.31943	18.4282	0.278308	36.578	131.43	7.03815	2.3073e-05	0.000110824			TCONS_00012861_g.14678	548.358	17.1578	1079.56	62.9193	5.97543	1.03703e-11	7.63435e-10
TCONS_00024470_g.28254	26.3503	2.73488	49.9656	18.2698	4.19139	0.000615117	0.00248384			TCONS_00016512_g.18727	7066.21	108.273	14024.1	129.526	7.01709	6.22626e-50	6.97228e-48			TCONS_00012864_g.14679	377.399	11.9518	742.847	62.1537	5.95777	9.57109e-07	2.51387e-05
TCONS_00037610_g.42627	2334.12	243.249	4424.99	18.1912	4.18517	8.74293e-55	2.35983e-52			TCONS_00018232_g.20598	674.611	10.3896	1338.83	128.862	7.00969	3.99883e-39	2.95333e-37			TCONS_00028615_g.32912	69.2143	2.21419	136.214	61.519	5.94296	2.85854e-06	6.7168e-05
TCONS_00025596_g.29549	10499.1	1094.59	19903.6	18.1835	4.18456	0.00126757	0.0046568			TCONS_00016800_g.19026	72.5627	1.12638	143.999	127.842	6.99822	0.000658138	0.0022508			TCONS_00014455_g.16389	262.061	8.3958	515.726	61.4267	5.94079	6.06571e-08	2.1123e-06
TCONS_00011960_g.13679	546.721	57.1244	1036.32	18.1414	4.18122	7.1203e-15	1.55973e-13			TCONS_00011459_g.13080	465.348	7.25544	923.44	127.275	6.99181	1.0222e-35	6.53763e-34			TCONS_00034315_g.39022	136.84	4.39491	269.285	61.2721	5.93716	1.31544e-06	3.33902e-05
TCONS_00022942_g.26389	5896.34	616.695	11176	18.1224	4.1797	2.25705e-19	7.54945e-18			TCONS_00028719_g.33002	42.7493	0.666852	84.8318	127.212	6.9911	0.000138464	0.000556566			TCONS_00022659_g.26034	81.6511	2.63053	160.672	61.0797	5.93262	3.62653e-06	8.35045e-05
TCONS_00010530_g.11990	6759.48	708.64	12810.3	18.0773	4.17611	4.55808e-57	1.33474e-54			TCONS_00028719_g.33003	42.7493	0.666852	84.8318	127.212	6.9911	0.000138464	0.000556566			TCONS_00004704_g.5351	1596.98	53.0191	3140.95	59.2418	5.88854	3.95942e-12	3.13847e-10
TCONS_00026922_g.31101	1550.26	163.084	2937.44	18.0118	4.17087	1.37714e-08	1.39831e-07			TCONS_00022659_g.26034	321.868	5.0436	638.692	126.634	6.98452	7.04136e-33	4.02608e-31			TCONS_00004704_g.5353	1596.98	53.0191	3140.95	59.2418	5.88854	3.95942e-12	3.13847e-10
TCONS_00014288_g.16215	10920.6	1152.65	20688.6	17.9487	4.16581	9.4101e-59	3.01123e-56			TCONS_00024584_g.28392	2770.51	44.0758	5496.94	124.715	6.9625	1.36083e-44	1.26005e-42			TCONS_00004705_g.5355	1596.98	53.0191	3140.95	59.2418	5.88854	3.95942e-12	3.13847e-10
TCONS_00038325_g.43477	1392.7	147.401	2638	17.8968	4.16163	4.23509e-37	4.72868e-35			TCONS_00032391_g.36992	8158.39	130.863	16185.9	123.686	6.95053	5.84781e-08	4.61795e-07			TCONS_00008880_g.10018	253.451	8.42612	498.476	59.1585	5.88651	3.63434e-06	8.36221e-05
TCONS_00006179_g.6925	580.131	61.7846	1098.48	17.7791	4.15211	9.07466e-24	4.415e-22			TCONS_00028871_g.33180	2878.99	46.1828	5711.81	123.678	6.95045	8.01493e-36	5.17948e-34			TCONS_00028437_g.32742	6148.85	206.449	12091.3	58.5678	5.87204	1.38538e-06	3.47951e-05
TCONS_00032052_g.36627	2781	298.213	5263.79	17.6511	4.14168	1.19871e-15	2.82736e-14			TCONS_00032443_g.37056	21.9117	0.354229	43.4692	122.715	6.93917	3.15493e-07	2.157e-06			TCONS_00022966_g.26407	161.684	5.43326	317.935	58.5165	5.87077	4.86212e-08	1.74614e-06
TCONS_00007925_g.8915	39.967	4.2871	75.6469	17.6452	4.14121	1.62061e-08	1.61282e-07			TCONS_00007808_g.8775	1836.42	30.0606	3642.79	121.181	6.92103	5.19198e-44	4.72287e-42			TCONS_00004319_g.4924	71.3637	2.40361	140.324	58.3804	5.86741	1.37291e-06	3.45659e-05
TCONS_00024110_g.27795	86.242	9.31601	163.168	17.5148	4.1305	4.81653e-16	1.17167e-14			TCONS_00021175_g.24212	19795.8	328.078	39263.6	119.677	6.90301	1.31258e-27	5.8667e-26			TCONS_00024274_g.27995	314.275	10.7457	617.805	57.493	5.84531	9.60756e-05	0.00149371
TCONS_00017998_g.20325	254.613	27.5389	481.686	17.4911	4.12855	1.64079e-30	1.25136e-28			TCONS_00016684_g.18913	7488.74	124.287	14853.2	119.508	6.90096	2.19299e-44	2.02454e-42			TCONS_00002959_g.3390	9.41439	0.326411	18.5024	56.6842	5.82487	0.00364787	0.0279571
TCONS_00031218_g.35667	2131.14	230.554	4031.73	17.4871	4.12822	2.8157e-53	7.16388e-51			TCONS_00029189_g.33466	20570.6	341.989	40799.2	119.3	6.89845	9.54173e-22	3.03876e-20			TCONS_00026070_g.30116	521.829	18.1389	1025.52	56.5371	5.82113	3.77413e-05	0.000669941
TCONS_00024557_g.28349	20146.6	2186.06	38107.2	17.4319	4.12366	1.45948e-59	5.52465e-57			TCONS_00023448_g.27023	148.623	2.47509	294.772	119.095	6.89597	4.09249e-06	2.28647e-05			TCONS_00009261_g.10460	4847.56	168.615	9526.5	56.4987	5.82014	0.000963792	0.0100036
TCONS_00005623_g.6343	22730.6	2491.64	42969.6	17.2456	4.10815	2.58526e-05	0.000145243			TCONS_00029514_g.33837	1085.43	18.0828	2152.77	119.051	6.89543	3.25628e-05	0.000152279			TCONS_00026059_g.30096	22.8933	0.816407	44.9703	55.0831	5.78354	0.00410768	0.0305371
TCONS_00028437_g.32742	21022.7	2305.28	39740.1	17.2387	4.10758	4.3942e-17	1.20811e-15			TCONS_00031190_g.35636	4164.4	69.3856	8259.42	119.037	6.89526	3.23742e-45	3.06163e-43			TCONS_00031655_g.36173	761.683	27.7852	1495.58	53.8266	5.75025	3.00251e-09	1.40995e-07
TCONS_00037680_g.42714	333.331	36.7414	629.921	17.1447	4.09969	1.46757e-09	1.67537e-08			TCONS_00009462_g.10692	1640.33	27.4357	3253.23	118.577	6.88968	9.12278e-09	8.36475e-08			TCONS_00029310_g.33590	73.9677	2.71844	145.217	53.4193	5.73929	1.7546e-05	0.000342014
TCONS_00020929_g.23922	116.724	12.9097	220.539	17.0832	4.09451	1.02166e-09	1.19805e-08			TCONS_00011860_g.13532	249.972	4.21075	495.734	117.731	6.87935	4.21743e-09	4.11524e-08			TCONS_00005830_g.6563	198.947	7.38975	390.504	52.844	5.72367	0.00346131	0.0267806
TCONS_00020930_g.23925	116.724	12.9097	220.539	17.0832	4.09451	1.02166e-09	1.19805e-08			TCONS_00008154_g.9178	250.359	4.22457	496.493	117.525	6.87683	2.08476e-10	2.41386e-09			TCONS_00033698_g.38376	668.552	25.001	1312.1	52.482	5.71375	3.24535e-05	0.000583767
TCONS_00024752_g.28605	937.297	103.672	1770.92	17.082	4.0944	1.4704e-27	9.02e-26			TCONS_00024410_g.28166	46.6621	0.788848	92.5353	117.304	6.87411	1.47189e-10	1.73996e-09			TCONS_00023749_g.27370	541.374	20.3257	1062.42	52.2698	5.70791	0.000360864	0.00453722
TCONS_00030176_g.34492	817.351	91.3377	1543.36	16.8973	4.07872	5.94179e-40	7.46693e-38			TCONS_00005830_g.6563	849.214	14.4496	1683.98	116.542	6.8647	6.87448e-29	3.4173e-27			TCONS_00031089_g.35492	325.638	12.3605	638.916	51.6901	5.69182	0.0012487	0.0122627
TCONS_00005761_g.6495	7500.36	839.272	14161.4	16.8735	4.07669	0.000263085	0.00116576			TCONS_00020634_g.23536	2736.07	46.5834	5425.56	116.47	6.86381	7.91645e-45	7.44123e-43			TCONS_00029952_g.34277	719.535	27.3205	1411.75	51.6737	5.69136	7.75679e-10	4.10951e-08
TCONS_00024799_g.28645	9664.63	1084.88	18244.4	16.817	4.07185	7.08313e-56	2.01707e-53			TCONS_00001572_g.1737	1341.8	22.8532	2660.74	116.427	6.86328	1.25318e-42	1.065e-40			TCONS_00020634_g.23536	590.69	22.722	1158.66	50.9927	5.67222	0.00119101	0.0118008
TCONS_00030004_g.34306	137.444	15.4334	259.454	16.8112	4.07135	2.12565e-12	3.57423e-11			TCONS_00017748_g.20027	15449.8	263.737	30635.8	116.16	6.85997	5.8948e-15	1.15948e-13			TCONS_00026559_g.30705	810.956	31.5771	1590.33	50.3635	5.65431	5.50974e-05	0.000923545
TCONS_00037873_g.42914	158.682	17.8233	299.54	16.8061	4.07091	1.27231e-16	3.34398e-15			TCONS_00018846_g.21338	1555.02	26.804	3083.23	115.029	6.84585	1.70758e-09	1.74752e-08			TCONS_00019684_g.22412	69.7076	2.71501	136.7	50.3498	5.65392	2.81579e-06	6.62138e-05
TCONS_00024013_g.27661	712.284	80.3551	1344.21	16.7284	4.06423	8.67147e-43	1.36631e-40			TCONS_00033692_g.38370	1124.35	19.4358	2229.27	114.699	6.84171	1.13443e-11	1.53663e-10			TCONS_00017506_g.19806	130.16	5.09476	255.226	50.0957	5.64662	0.0007916	0.00851286
TCONS_00032391_g.36992	6545.59	740.341	12350.8	16.6826	4.06027	6.27705e-19	2.02747e-17			TCONS_00005080_g.5780	2535.89	44.0856	5027.69	114.044	6.83344	6.46693e-44	5.84833e-42			TCONS_00005623_g.6343	5629.9	221.012	11038.8	49.9465	5.64231	2.25204e-13	2.25882e-11
TCONS_00014408_g.16359	389.875	44.242	735.507	16.6246	4.05525	4.90846e-07	3.90563e-06			TCONS_00030371_g.34702	2671.5	46.6612	5296.35	113.507	6.82663	2.11653e-43	1.87579e-41			TCONS_00006724_g.7564	134.4	5.31687	263.484	49.5562	5.63099	3.16101e-10	1.78126e-08
TCONS_00018571_g.21039	539.889	61.4696	1018.31	16.566	4.05016	3.04463e-12	5.0376e-11			TCONS_00031578_g.36081	37.9816	0.666852	75.2964	112.913	6.81907	2.38071e-10	2.73711e-09			TCONS_00009625_g.10902	603.912	24.0087	1183.82	49.3078	5.62374	7.66754e-09	3.30515e-07
TCONS_00025348_g.29295	392.596	44.8017	740.39	16.5259	4.04666	0.000494183	0.00204471			TCONS_00033698_g.38376	2871.39	50.4269	5692.35	112.883	6.81869	4.57445e-22	1.48893e-20			TCONS_00014058_g.15960	1805.29	71.819	3538.77	49.2735	5.62274	0.00116165	0.0116311
TCONS_00004977_g.5670	1831.49	209.491	3453.5	16.4852	4.0431	0.0011979	0.00442232			TCONS_00023191_g.26716	702.712	12.3432	1393.08	112.862	6.81842	1.18311e-11	1.59838e-10			TCONS_00018091_g.20444	25.4639	1.04553	49.8823	47.7103	5.57623	0.00312867	0.0248551
TCONS_00017325_g.19599	1490.21	170.831	2809.58	16.4466	4.03972	3.03718e-16	7.50591e-15			TCONS_00018138_g.20490	1183.98	20.8329	2347.12	112.664	6.81588	5.11704e-14	9.09081e-13			TCONS_00038119_g.43186	73.1181	3.00522	143.231	47.6607	5.57473	0.00427031	0.0314594
TCONS_00033692_g.38370	957.962	110.031	1805.89	16.4126	4.03673	2.77146e-08	2.66665e-07			TCONS_00020774_g.23721	263.749	4.66126	522.836	112.166	6.8095	1.12571e-27	5.05334e-26			TCONS_00027021_g.31189	203.457	8.41012	398.504	47.3838	5.56632	0.000560693	0.00642974
TCONS_00014271_g.16191	55.0334	6.39722	103.67	16.2054	4.01841	0.00073428	0.00289975			TCONS_00010986_g.12478	39.3259	0.695812	77.9561	112.036	6.80782	4.27614e-09	4.16588e-08			TCONS_00037873_g.42914	50.8305	2.13638	99.5246	46.5857	5.54181	5.60056e-07	1.54743e-05
TCONS_00005790_g.6520	2371.93	276.296	4467.57	16.1695	4.0152	1.04929e-50	2.43059e-48			TCONS_00015043_g.17121	20.6471	0.36599	40.9281	111.829	6.80514	5.47489e-06	2.99569e-05			TCONS_00031218_g.35667	477.488	20.333	934.643	45.9669	5.52252	1.44306e-11	1.02111e-09
TCONS_00030177_g.34493	42830.4	4989.74	80671	16.1674	4.01501	5.32467e-12	8.5725e-11			TCONS_00026942_g.31117	1924.79	34.1811	3815.4	111.623	6.80249	0.0134532	0.0315733			TCONS_00014899_g.16956	3095.18	132.201	6058.16	45.8253	5.51807	0.000246116	0.00327617
TCONS_00030177_g.34495	42830.4	4989.74	80671	16.1674	4.01501	5.32467e-12	8.5725e-11			TCONS_00000234_g.284	724.39	12.9275	1435.85	111.069	6.79532	2.73589e-13	4.43852e-12			TCONS_00017735_g.20013	6702.06	287.426	13116.7	45.6349	5.51207	8.43578e-10	4.44643e-08
TCONS_00005080_g.5780	2116.02	249.028	3983.02	15.9943	3.99948	0.0042763	0.0134253			TCONS_00020984_g.23986	518.885	9.27636	1028.49	110.873	6.79276	1.20152e-35	7.60612e-34			TCONS_00006167_g.6919	1731.1	74.2958	3387.9	45.6001	5.51097	2.76985e-07	8.29431e-06
TCONS_00012309_g.14033	221.544	26.0737	417.014	15.9937	3.99943	2.98761e-08	2.85675e-07			TCONS_00028615_g.32912	291.692	5.22369	578.16	110.68	6.79025	4.20391e-30	2.18427e-28			TCONS_00021581_g.24717	1075.34	46.3693	2104.31	45.3817	5.50404	1.17084e-10	7.01894e-09
TCONS_00012916_g.14736	1604.51	189.358	3019.67	15.9469	3.9952	1.71291e-31	1.38101e-29			TCONS_00008806_g.9931	659.711	11.8502	1307.57	110.342	6.78584	9.85737e-37	6.64708e-35			TCONS_00021582_g.24719	1075.34	46.3693	2104.31	45.3817	5.50404	1.17084e-10	7.01894e-09
TCONS_00019723_g.22456	9447.53	1118.82	17776.2	15.8884	3.9899	3.0744e-06	2.07772e-05			TCONS_00008984_g.10141	276.853	4.97426	548.731	110.314	6.78547	2.79355e-17	6.79101e-16			TCONS_00019968_g.22757	1985.23	85.6276	3884.83	45.369	5.50363	1.67167e-05	0.000328536
TCONS_00009809_g.11125	169.439	20.0725	318.806	15.8827	3.98939	0.00898886	0.0253765			TCONS_00027124_g.31290	191.926	3.46266	380.39	109.855	6.77945	0.00578826	0.0152961			TCONS_00017065_g.19349	69.9069	3.02352	136.79	45.2421	5.49959	0.000673772	0.00740767
TCONS_00022624_g.25996	4869.12	579.857	9158.38	15.7942	3.98132	4.64749e-52	1.11828e-49			TCONS_00003758_g.4285	7075.64	128.587	14022.7	109.052	6.76887	3.77587e-28	1.76924e-26			TCONS_00037250_g.42271	102.781	4.44584	201.116	45.2369	5.49943	0.00098253	0.0101607
TCONS_00031427_g.35910	962.939	116.24	1809.64	15.5681	3.96052	1.24355e-43	2.10587e-41			TCONS_00013238_g.15093	259.628	4.72318	514.533	108.938	6.76736	9.98857e-29	4.91023e-27			TCONS_00002903_g.3329	86.9721	3.8029	170.141	44.7398	5.48349	0.00152304	0.014248
TCONS_00026557_g.30702	114.067	13.7905	214.343	15.5427	3.95817	3.18573e-18	9.64731e-17			TCONS_00033660_g.38349	1206.49	22.2421	2390.74	107.487	6.74802	4.39344e-38	3.08326e-36			TCONS_00009658_g.10950	1302.74	57.8809	2547.6	44.0146	5.45991	3.64633e-08	1.35469e-06
TCONS_00036837_g.41815	12374.5	1497.98	23251	15.5216	3.9562	1.0694e-14	2.29876e-13			TCONS_00005744_g.6479	811.366	15.0473	1607.68	106.842	6.73934	1.25169e-15	2.62516e-14			TCONS_00033693_g.38372	1268.76	57.8458	2479.67	42.8669	5.42179	4.90932e-11	3.1502e-09
TCONS_00022783_g.26183	1735.12	210.807	3259.44	15.4617	3.95063	1.47671e-08	1.49063e-07			TCONS_00032545_g.37156	3894.58	72.2675	7716.89	106.782	6.73853	3.19061e-43	2.80367e-41			TCONS_00009462_g.10692	305.595	13.968	597.222	42.7563	5.41807	0.00128581	0.012469
TCONS_00010837_g.12325	1695.43	207.586	3183.28	15.3348	3.93873	1.48423e-14	3.11707e-13			TCONS_00005742_g.6477	47.842	0.889599	94.7943	106.558	6.7355	2.24362e-11	2.93773e-10			TCONS_00035102_g.39903	15.8288	0.726008	30.9317	42.6052	5.41296	0.00201706	0.017585
TCONS_00010837_g.12326	1695.43	207.586	3183.28	15.3348	3.93873	1.48423e-14	3.11707e-13			TCONS_00037469_g.42456	1084.66	20.3606	2148.96	105.545	6.72171	1.84123e-22	6.08233e-21			TCONS_00017344_g.19620	123.182	5.68995	240.673	42.298	5.40252	3.45202e-08	1.30095e-06
TCONS_00027021_g.31189	713.446	87.5196	1339.37	15.3037	3.93581	7.6874e-14	1.52568e-12			TCONS_00027492_g.31727	666.495	12.5959	1320.39	104.828	6.71187	3.48154e-37	2.38925e-35			TCONS_00007950_g.8940	795.516	36.8434	1554.19	42.1837	5.39861	8.60071e-10	4.518e-08
TCONS_00013835_g.15757	2374.57	291.377	4457.77	15.299	3.93536	4.36912e-50	9.68695e-48			TCONS_00025621_g.29585	395.632	7.49135	783.772	104.624	6.70906	4.5299e-18	1.16705e-16			TCONS_00001586_g.1769	25457.4	1188.14	49726.7	41.8526	5.38725	1.70919e-12	1.50492e-10
TCONS_00034716_g.39416	182.483	22.5038	342.462	15.218	3.9277	9.48883e-24	4.60929e-22			TCONS_00018643_g.21122	355.126	6.75911	703.492	104.081	6.70156	4.43906e-11	5.65252e-10			TCONS_00008984_g.10141	53.4819	2.49899	104.465	41.8029	5.38553	0.00299369	0.0241183
TCONS_00020344_g.23203	2440.12	301.269	4578.98	15.199	3.9259	0.00175783	0.00621163			TCONS_00028437_g.32742	21294.3	406.342	42182.2	103.81	6.6978	1.23658e-44	1.15188e-42			TCONS_00026903_g.31083	215.141	10.102	420.18	41.5937	5.37829	0.000833248	0.00886842
TCONS_00009385_g.10594	15.0893	1.87781	28.3007	15.0711	3.91371	0.000500781	0.00206788			TCONS_00026070_g.30116	2180.14	41.7171	4318.55	103.52	6.69377	3.29588e-35	2.04693e-33			TCONS_00003937_g.4488	1372.95	64.7795	2681.12	41.3883	5.37115	0.00766599	0.0490487
TCONS_00026194_g.30296	518.62	65.0536	972.187	14.9444	3.90153	4.18301e-19	1.37689e-17			TCONS_00025596_g.29549	10059.2	193.29	19925.2	103.084	6.68768	6.05981e-21	1.83385e-19			TCONS_00029514_g.33837	193.967	9.18445	378.75	41.2382	5.36591	0.000516319	0.00602042
TCONS_00006482_g.7292	41.3047	5.21456	77.3948	14.8421	3.89162	1.63934e-08	1.62937e-07			TCONS_00028637_g.32932	213.828	4.11135	423.544	103.018	6.68676	8.90441e-26	3.66807e-24			TCONS_00010127_g.11485	719.076	34.088	1404.06	41.1894	5.3642	0.00081882	0.00872803
TCONS_00032140_g.36733	381.947	48.499	715.396	14.7507	3.88271	0.0166769	0.0424884			TCONS_00003541_g.4047	58.2243	1.11956	115.329	103.013	6.68669	2.90241e-08	2.44248e-07			TCONS_00012180_g.13873	7796.97	371.519	15222.4	40.9735	5.35662	0.00431899	0.0317576
TCONS_00020480_g.23348	2509.77	319.125	4700.41	14.7291	3.8806	2.04317e-05	0.000116925			TCONS_00022279_g.25578	205.126	3.96519	406.286	102.463	6.67896	1.73449e-11	2.29434e-10			TCONS_00000122_g.161	434.913	21.0267	848.799	40.3676	5.33513	1.30402e-07	4.25428e-06
TCONS_00013149_g.15003	4177.38	532.861	7821.9	14.6791	3.87569	1.47081e-16	3.83646e-15			TCONS_00011222_g.12773	334.815	6.48051	663.15	102.33	6.67708	5.65484e-31	2.9882e-29			TCONS_00004798_g.5462	1060.5	52.6433	2068.35	39.2899	5.29609	0.00111975	0.0112933
TCONS_00024655_g.28495	464.812	59.3314	870.292	14.6683	3.87463	1.5257e-06	1.08718e-05			TCONS_00017572_g.19863	297.496	5.86062	589.131	100.524	6.65139	4.773e-28	2.21637e-26			TCONS_00027816_g.32025	110.151	5.5005	214.802	39.0515	5.2873	0.000163333	0.0023328
TCONS_00026070_g.30116	1844.63	235.954	3453.31	14.6356	3.87141	1.8229e-42	2.82915e-40			TCONS_00033855_g.38536	2420.26	47.7129	4792.8	100.451	6.65035	2.61779e-15	5.34922e-14			TCONS_00024655_g.28495	106.999	5.34997	208.649	38.9999	5.2854	0.00092852	0.00969923
TCONS_00006637_g.7448	8643.59	1109.32	16177.9	14.5836	3.86628	5.04535e-43	8.07255e-41			TCONS_00029952_g.34277	2648.41	52.2354	5244.58	100.403	6.64966	7.5367e-40	5.80102e-38			TCONS_00025888_g.29919	42.3656	2.11837	82.6128	38.9982	5.28534	0.00157166	0.0145665
TCONS_00036526_g.41457	11883.5	1526.08	22241	14.5739	3.86532	2.23907e-22	9.84431e-21			TCONS_00024040_g.27706	247.245	4.9007	489.589	99.9018	6.64244	4.74729e-27	2.07989e-25			TCONS_00027133_g.31308	5104.3	256.537	9952.05	38.7938	5.27775	7.96718e-06	0.000169012
TCONS_00033566_g.38263	10350.2	1340.22	19360.2	14.4456	3.85255	1.91725e-05	0.00011035			TCONS_00036553_g.41487	231.97	4.61434	459.326	99.5431	6.63725	1.43435e-25	5.84652e-24			TCONS_00017325_g.19599	296.698	15.0864	578.31	38.3333	5.26053	3.71448e-07	1.08915e-05
TCONS_00038119_g.43186	255.647	33.2119	478.082	14.3949	3.84749	1.91899e-27	1.17024e-25			TCONS_00017594_g.19883	197.003	3.96304	390.043	98.4201	6.62088	3.40469e-24	1.29266e-22			TCONS_00004548_g.5162	106.932	5.43842	208.425	38.3246	5.2602	4.62811e-08	1.67961e-06
TCONS_00032833_g.37468	123.914	16.1057	231.723	14.3876	3.84676	1.04581e-18	3.31923e-17			TCONS_00006578_g.7392	143.84	2.89825	284.781	98.2598	6.61853	0.000103502	0.000427669			TCONS_00005457_g.6195	223.413	11.3753	435.451	38.2804	5.25853	8.83357e-07	2.336e-05
TCONS_00010795_g.12277	8.02018	1.04274	14.9976	14.3829	3.84628	0.0118677	0.0320131			TCONS_00021581_g.24717	4475.73	91.9509	8859.5	96.3503	6.59022	8.92489e-27	3.85572e-25			TCONS_00035379_g.40191	70.9866	3.61691	138.356	38.2527	5.25749	9.38849e-05	0.00146146
TCONS_00001928_g.2152	31.3306	4.07854	58.5827	14.3636	3.84435	9.90438e-07	7.31981e-06			TCONS_00021582_g.24719	4474.48	91.9509	8857	96.3232	6.58981	1.10226e-26	4.74874e-25			TCONS_00015047_g.17125	188.554	9.63815	367.469	38.1265	5.25272	0.00694419	0.0453497
TCONS_00036002_g.40873	344.523	45.0815	643.964	14.2845	3.83637	0.00135708	0.00495673			TCONS_00002814_g.3186	1411.72	29.0672	2794.38	96.135	6.58699	2.16135e-15	4.45765e-14			TCONS_00019544_g.22231	153.389	7.93312	298.844	37.6704	5.23536	0.00345559	0.0267681
TCONS_00008870_g.10011	858.342	112.43	1604.25	14.2689	3.8348	6.53013e-11	9.1263e-10			TCONS_00018382_g.20794	735.772	15.1848	1456.36	95.9089	6.58359	2.80469e-09	2.79379e-08			TCONS_00022610_g.25973	687.706	35.6335	1339.78	37.5989	5.23262	0.000375809	0.00469466
TCONS_00033176_g.37820	32881.1	4337.19	61425.1	14.1624	3.82399	3.01563e-05	0.000166943			TCONS_00036385_g.41306	3413.27	70.7591	6755.78	95.4757	6.57706	1.09368e-08	9.82762e-08			TCONS_00002975_g.3406	345.081	18.0185	672.144	37.303	5.22122	3.70105e-07	1.08915e-05
TCONS_00017065_g.19349	185.369	24.4977	346.24	14.1336	3.82106	0.00545407	0.0165812			TCONS_00012864_g.14679	1190.26	24.7106	2355.81	95.3359	6.57495	1.98299e-36	1.30043e-34			TCONS_00037223_g.42244	3922.94	205.123	7640.75	37.2496	5.21915	0.00158737	0.0147033
TCONS_00030049_g.34356	10.5107	1.39032	19.631	14.1198	3.81965	0.00298467	0.00986942			TCONS_00029476_g.33797	465.378	9.77392	920.982	94.2286	6.55809	1.72513e-15	3.59141e-14			TCONS_00018533_g.21002	490.613	25.6746	955.552	37.2179	5.21792	0.000367329	0.0046073
TCONS_00011376_g.12962	2612.09	348.757	4875.43	13.9794	3.80523	2.10603e-24	1.07166e-22			TCONS_00006724_g.7564	551.953	11.6103	1092.3	94.0796	6.55581	3.64142e-15	7.29672e-14			TCONS_00023191_g.26716	116.481	6.15133	226.812	36.872	5.20445	0.000414361	0.00509818
TCONS_00036924_g.41893	51.344	6.86096	95.8271	13.967	3.80395	8.0601e-05	0.000405487			TCONS_00024051_g.27723	186.948	3.94247	369.953	93.8379	6.5521	2.63018e-23	9.09538e-22			TCONS_00035547_g.40345	351.269	18.5869	683.951	36.7975	5.20154	6.11453e-08	2.12452e-06
TCONS_00027320_g.31523	169.198	22.6639	315.733	13.9311	3.80024	0.00220877	0.00756903			TCONS_00014060_g.15962	77.3158	1.63203	153	93.7479	6.55071	1.33015e-14	2.50968e-13			TCONS_00020984_g.23986	94.926	5.09634	184.756	36.2526	5.18001	3.22301e-08	1.22566e-06
TCONS_00019013_g.21532	4346.34	585.833	8106.85	13.8381	3.79058	0.0030082	0.00993451			TCONS_00038119_g.43186	277.228	5.86044	548.596	93.6099	6.54859	1.86349e-26	7.9183e-25			TCONS_00035682_g.40488	45.4604	2.4433	88.4776	36.2123	5.17841	0.000251777	0.00334333
TCONS_00032751_g.37378	1017.11	137.531	1896.69	13.7909	3.78565	2.24869e-07	1.88851e-06			TCONS_00009453_g.10682	87.1557	1.84555	172.466	93.4495	6.54611	0.000192573	0.000745561			TCONS_00032884_g.37517	117.215	6.30431	228.126	36.1857	5.17735	6.92467e-06	0.000149143
TCONS_00032752_g.37379	1016.24	137.531	1894.94	13.7782	3.78432	2.29598e-07	1.92667e-06			TCONS_00017998_g.20325	229.532	4.86672	454.198	93.3274	6.54423	2.62459e-26	1.10314e-24			TCONS_00021061_g.24074	366.703	19.7926	713.613	36.0544	5.17211	1.03315e-07	3.44619e-06
TCONS_00022068_g.25297	843.418	114.402	1572.43	13.7448	3.78082	2.12483e-40	2.7829e-38			TCONS_00014815_g.16831	7095.43	152.286	14038.6	92.1856	6.52647	3.86025e-40	3.00857e-38			TCONS_00036705_g.41670	125.813	6.84158	244.785	35.779	5.16104	1.09592e-05	0.000224493
TCONS_00015318_g.17425	3167.58	431.219	5903.94	13.6913	3.77519	2.52332e-47	5.02076e-45			TCONS_00034536_g.39256	1346.1	29.1343	2663.06	91.4065	6.51423	0.010423	0.0253968			TCONS_00005744_g.6479	144.593	7.89674	281.289	35.6209	5.15465	2.75861e-06	6.50173e-05
TCONS_00001570_g.1736	47.3934	6.46585	88.321	13.6596	3.77184	3.85445e-06	2.55864e-05			TCONS_00031089_g.35492	1212.17	26.2462	2398.09	91.3689	6.51363	1.12622e-16	2.56869e-15			TCONS_00010398_g.11837	4873.73	266.18	9481.28	35.6198	5.15461	0.00120559	0.011911
TCONS_00023448_g.27023	102.512	14.0009	191.023	13.6437	3.77016	3.19683e-09	3.46472e-08			TCONS_00016707_g.18939	527.111	11.5096	1042.71	90.5947	6.50136	5.19212e-33	2.97698e-31			TCONS_00031175_g.35620	493.885	27.6953	960.075	34.6656	5.11543	4.23695e-07	1.21589e-05
TCONS_00013551_g.15443	1609.95	220.304	2999.59	13.6157	3.7672	7.19599e-12	1.14487e-10			TCONS_00031427_g.35910	934.916	20.5526	1849.28	89.9779	6.4915	5.80036e-27	2.52698e-25			TCONS_00005710_g.6441	304.471	17.2208	591.722	34.3608	5.10269	0.00125151	0.0122748
TCONS_00021887_g.25037	1806.22	247.719	3364.71	13.5828	3.76371	0.00234658	0.00798399			TCONS_00024140_g.27826	1094.75	24.4515	2165.04	88.5444	6.46833	2.77992e-15	5.64704e-14			TCONS_00008544_g.9639	62.1844	3.54347	120.825	34.098	5.09162	6.89097e-05	0.00112465
TCONS_00018382_g.20794	624.991	85.9216	1164.06	13.5479	3.76	0.00111102	0.00414247			TCONS_00019968_g.22757	8003.26	178.897	15827.6	88.4736	6.46717	4.71176e-11	5.9606e-10			TCONS_00020818_g.23783	9099.69	533.807	17665.6	33.0936	5.04848	3.90927e-07	1.14087e-05
TCONS_00017017_g.19296	602.124	82.8885	1121.36	13.5285	3.75793	1.88176e-15	4.38842e-14			TCONS_00016895_g.19159	506.57	11.3524	1001.79	88.2449	6.46344	1.53452e-09	1.57875e-08			TCONS_00030130_g.34451	107.771	6.36075	209.181	32.8862	5.03941	0.000605535	0.00677032
TCONS_00002761_g.3152	2139.23	298.353	3980.11	13.3403	3.73772	4.19094e-05	0.00022394			TCONS_00024612_g.28432	12452.1	280.198	24624.1	87.8811	6.45748	2.48761e-39	1.88203e-37			TCONS_00011451_g.13076	736.921	43.9869	1429.85	32.5064	5.02265	5.57638e-09	2.46201e-07
TCONS_00019859_g.22606	24.0751	3.36052	44.7896	13.3282	3.73641	1.17454e-05	7.06273e-05			TCONS_00012436_g.14192	755.925	17.0422	1494.81	87.7119	6.4547	0.00165123	0.00510967			TCONS_00014389_g.16336	380.524	22.7311	738.318	32.4806	5.0215	0.00268492	0.0220784
TCONS_00030371_g.34702	1891.49	264.082	3518.89	13.325	3.73606	5.59378e-24	2.76923e-22			TCONS_00006167_g.6919	7628.08	172.056	15084.1	87.6698	6.45401	1.86506e-39	1.41795e-37			TCONS_00035012_g.39764	118.124	7.06088	229.188	32.4588	5.02054	0.00013474	0.00198102
TCONS_00013915_g.15861	114.413	16.0186	212.808	13.2851	3.73173	4.48504e-06	2.91857e-05			TCONS_00004902_g.5587	5165.9	116.659	10215.1	87.5638	6.45226	3.11958e-28	1.46838e-26			TCONS_00016046_g.18221	138.806	8.34805	269.264	32.2548	5.01144	0.000527125	0.00611422
TCONS_00016256_g.18440	109.213	15.3181	203.107	13.2593	3.72893	1.67886e-16	4.32462e-15			TCONS_00023545_g.27130	221.563	5.00453	438.121	87.5449	6.45195	2.10276e-24	8.09249e-23			TCONS_00018382_g.20794	126.135	7.60628	244.665	32.1661	5.00747	0.00502134	0.0353777
TCONS_00004319_g.4924	211.339	29.7625	392.915	13.2017	3.72265	5.73818e-18	1.67715e-16			TCONS_00010958_g.12445	40.4208	0.913121	79.9285	87.5333	6.45176	7.42338e-10	8.00367e-09			TCONS_00024538_g.28327	448.925	27.1462	870.704	32.0747	5.00336	0.000132331	0.00194746
TCONS_00025604_g.29566	578.577	81.6001	1075.55	13.1808	3.72036	0.000131411	0.000627733			TCONS_00015554_g.17679	67.012	1.52538	132.499	86.8626	6.44066	1.60098e-13	2.68147e-12			TCONS_00026983_g.31150	949.573	57.4356	1841.71	32.0657	5.00296	6.9869e-06	0.00015017
TCONS_00027916_g.32128	15.2753	2.15587	28.3948	13.1709	3.71928	0.000734628	0.00290076			TCONS_00004704_g.5351	5092.64	116.534	10068.8	86.4015	6.43298	1.88025e-38	1.33463e-36			TCONS_00002814_g.3186	248.245	15.2931	481.197	31.4649	4.97567	4.98912e-06	0.000110765
TCONS_00008558_g.9654	3154.19	445.217	5863.17	13.1692	3.7191	3.09959e-10	3.9528e-09			TCONS_00004704_g.5353	5092.64	116.534	10068.8	86.4015	6.43298	1.88025e-38	1.33463e-36			TCONS_00021300_g.24353	478.491	29.6642	927.318	31.2605	4.96627	0.00441299	0.0322803
TCONS_00005631_g.6353	34.3224	4.86699	63.7778	13.1042	3.71195	6.28895e-05	0.000324321			TCONS_00004705_g.5355	5092.64	116.534	10068.8	86.4015	6.43298	1.88025e-38	1.33463e-36			TCONS_00038230_g.43362	836.842	52.3863	1621.3	30.9489	4.95182	0.00436895	0.0320035
TCONS_00009754_g.11076	229.995	32.7006	427.288	13.0667	3.70782	1.37173e-24	7.14406e-23			TCONS_00019831_g.22567	880.72	20.3761	1741.06	85.4461	6.41694	4.54974e-17	1.07649e-15			TCONS_00037834_g.42864	2996.35	187.844	5804.85	30.9024	4.94965	3.38945e-05	0.000605819
TCONS_00038467_g.43693	21.4018	3.0587	39.7448	12.994	3.69978	0.00806076	0.0231415			TCONS_00025888_g.29919	182.725	4.24325	361.206	85.1249	6.41151	2.38238e-22	7.84491e-21			TCONS_00000564_g.623	1174.32	73.638	2275.01	30.8945	4.94928	0.00217195	0.018684
TCONS_00000987_g.1065	849.98	121.742	1578.22	12.9637	3.6964	7.16738e-15	1.56783e-13			TCONS_00022767_g.26153	4576.85	107.14	9046.56	84.4368	6.3998	2.85449e-12	4.14724e-11			TCONS_00027711_g.31907	355.612	22.315	688.91	30.8721	4.94823	9.27706e-07	2.44493e-05
TCONS_00021002_g.24008	12.0596	1.7379	22.3814	12.8784	3.68688	0.00180637	0.00636			TCONS_00005457_g.6195	1001.07	23.4689	1978.68	84.3108	6.39765	7.68481e-26	3.17833e-24			TCONS_00011350_g.12927	1290.08	81.2185	2498.95	30.7682	4.94337	8.73828e-06	0.00018361
TCONS_00018232_g.20598	406.514	58.8227	754.206	12.8217	3.68051	7.30714e-31	5.68456e-29			TCONS_00033456_g.38125	156.071	3.6927	308.45	83.5296	6.38422	7.21842e-13	1.12122e-11			TCONS_00010257_g.11647	1052.25	66.4886	2038.02	30.6522	4.93792	0.00152212	0.0142437
TCONS_00034372_g.39086	472.386	68.5832	876.189	12.7756	3.67532	7.84495e-11	1.08563e-09			TCONS_00021061_g.24074	1682.05	40.3352	3323.77	82.4038	6.36464	1.41699e-35	8.95185e-34			TCONS_00017730_g.20003	844.789	53.395	1636.18	30.643	4.93748	9.05743e-07	2.38908e-05
TCONS_00013891_g.15830	2063.91	299.672	3828.16	12.7745	3.6752	0.00292483	0.00969115			TCONS_00008548_g.9644	37.4148	0.90136	73.9283	82.0185	6.35788	1.39802e-07	1.03869e-06			TCONS_00022529_g.25872	1008.12	64.8089	1951.43	30.1105	4.91219	8.45589e-09	3.58024e-07
TCONS_00013006_g.14843	702.644	102.577	1302.71	12.6998	3.66673	7.09156e-33	6.34358e-31			TCONS_00019111_g.21613	15.1104	0.36599	29.8548	81.5726	6.35001	7.79524e-05	0.00033258			TCONS_00024283_g.28009	229.057	14.7804	443.333	29.9946	4.90663	1.73269e-06	4.26877e-05
TCONS_00012514_g.14279	626.924	91.8199	1162.03	12.6555	3.66169	0.000123174	0.000591752			TCONS_00024655_g.28495	429.357	10.4641	848.25	81.0631	6.34097	1.52095e-18	4.05314e-17			TCONS_00019453_g.22111	139.443	9.05222	269.833	29.8085	4.89765	6.10803e-05	0.00101287
TCONS_00021175_g.24212	12672.7	1858.01	23487.3	12.6411	3.66005	2.19818e-06	1.52099e-05			TCONS_00022676_g.26051	1903.92	46.4613	3761.37	80.9571	6.33909	1.49118e-35	9.40143e-34			TCONS_00007702_g.8652	998.378	64.9726	1931.78	29.7323	4.89396	2.33831e-08	9.02508e-07
TCONS_00032596_g.37211	1014.71	149.604	1879.82	12.5653	3.65138	0.0158233	0.0406553			TCONS_00005741_g.6476	85.787	2.11307	169.461	80.1967	6.32547	1.29413e-13	2.18167e-12			TCONS_00010412_g.11852	455.983	29.8912	882.075	29.5095	4.88311	1.03647e-06	2.69998e-05
TCONS_00023247_g.26782	27.1334	4.0328	50.234	12.4564	3.63881	9.74689e-06	5.94388e-05			TCONS_00033545_g.38244	1430.89	35.6748	2826.1	79.2184	6.30776	9.51633e-13	1.46205e-11			TCONS_00010415_g.11861	455.983	29.8912	882.075	29.5095	4.88311	1.03647e-06	2.69998e-05
TCONS_00014557_g.16530	592.51	88.1373	1096.88	12.4452	3.63751	2.02653e-06	1.41134e-05			TCONS_00035547_g.40345	1434.17	35.8193	2832.52	79.078	6.3052	3.44204e-34	2.07318e-32			TCONS_00035116_g.39935	736.195	48.3101	1424.08	29.4779	4.88156	5.58447e-09	2.46201e-07
TCONS_00027155_g.31338	244.91	36.4589	453.362	12.4349	3.63632	1.16219e-24	6.11433e-23			TCONS_00009261_g.10460	13432	335.496	26528.5	79.0726	6.30511	1.03543e-36	6.967e-35			TCONS_00035116_g.39934	736.195	48.3101	1424.08	29.4779	4.88156	5.58447e-09	2.46201e-07
TCONS_00037903_g.42939	50443	7514.87	93371.2	12.4249	3.63516	3.385e-48	6.82275e-46			TCONS_00006921_g.7774	1666.94	42.0337	3291.84	78.3143	6.2912	2.61132e-07	1.82351e-06			TCONS_00028361_g.32657	261.388	17.2287	505.548	29.3433	4.87496	1.18397e-06	3.04016e-05
TCONS_00004893_g.5577	253.002	38.0075	467.996	12.3132	3.62214	2.10364e-17	5.89324e-16			TCONS_00006921_g.7775	1666.94	42.0337	3291.84	78.3143	6.2912	2.61132e-07	1.82351e-06			TCONS_00008943_g.10106	2088.96	138.496	4039.43	29.1663	4.86623	0.0050293	0.0354176
TCONS_00021723_g.24855	2008.01	302.307	3713.72	12.2846	3.61878	2.94027e-06	1.99576e-05			TCONS_00036999_g.41997	22.8507	0.580138	45.1213	77.7768	6.28127	0.00265764	0.00774422			TCONS_00002512_g.2800	991.305	65.7516	1916.86	29.153	4.86557	0.000102785	0.00157854
TCONS_00017344_g.19620	428.692	64.6612	792.723	12.2596	3.61584	7.78885e-07	5.94019e-06			TCONS_00030218_g.34567	6290.46	159.957	12421	77.6521	6.27895	3.37196e-38	2.37176e-36			TCONS_00034797_g.39497	34.0445	2.26618	65.8227	29.0456	4.86025	0.00207666	0.0180387
TCONS_00017238_g.19520	386.347	58.381	714.314	12.2354	3.61299	2.96603e-11	4.38407e-10			TCONS_00004034_g.4592	1570.78	40.7075	3100.86	76.1743	6.25123	5.99333e-08	4.71606e-07			TCONS_00010256_g.11646	1148.21	77.0313	2219.4	28.8116	4.84858	0.00117025	0.0116517
TCONS_00035102_g.39903	33.5708	5.09841	62.0433	12.1691	3.60515	9.86249e-07	7.29406e-06			TCONS_00035682_g.40488	228.123	5.94189	450.304	75.7847	6.24383	9.60775e-24	3.49792e-22			TCONS_00038325_g.43477	211.633	14.2601	409.007	28.6819	4.84207	0.00611889	0.0411866
TCONS_00013717_g.15633	40.0757	6.09628	74.0551	12.1476	3.6026	1.62458e-06	1.15025e-05			TCONS_00013891_g.15830	2029.23	52.9557	4005.5	75.6388	6.24105	1.21655e-19	3.43369e-18			TCONS_00030794_g.35179	441.419	30.0694	852.769	28.36	4.82579	1.70197e-07	5.41574e-06
TCONS_00001434_g.1593	126.71	19.4002	234.02	12.0628	3.59249	7.72316e-07	5.89734e-06			TCONS_00029461_g.33777	28.9626	0.75681	57.1685	75.5387	6.23914	2.17462e-07	1.54783e-06			TCONS_00021968_g.25154	402.641	27.4535	777.828	28.3326	4.82439	2.89444e-06	6.79087e-05
TCONS_00004274_g.4863	1807.94	279.922	3335.96	11.9174	3.575	3.68453e-05	0.000199386			TCONS_00021588_g.24723	544.655	14.2942	1075.02	75.2062	6.23278	1.03401e-29	5.27534e-28			TCONS_00004167_g.4749	2049.32	140.408	3958.23	28.191	4.81716	0.00301053	0.0242037
TCONS_00025575_g.29523	6455.45	1001.94	11909	11.886	3.57119	7.98616e-40	9.99558e-38			TCONS_00024083_g.27764	94.8302	2.50697	187.153	74.6533	6.22213	1.55004e-06	9.30351e-06			TCONS_00004167_g.4751	2049.32	140.408	3958.23	28.191	4.81716	0.00301053	0.0242037
TCONS_00020634_g.23536	1692.27	263.914	3120.63	11.8244	3.5637	4.3231e-41	5.91141e-39			TCONS_00038325_g.43477	984.311	26.0347	1942.59	74.6152	6.2214	1.30489e-26	5.5984e-25			TCONS_00026922_g.31101	213.946	14.7275	413.165	28.0539	4.81013	7.67821e-07	2.05679e-05
TCONS_00006918_g.7772	162.087	25.405	298.768	11.7602	3.55584	2.66965e-05	0.000149551			TCONS_00003937_g.4488	4818.99	127.553	9510.43	74.5607	6.22034	2.4396e-20	7.17288e-19			TCONS_00031195_g.35643	1079.73	74.5014	2084.96	27.9855	4.80661	4.88851e-06	0.000108921
TCONS_00035232_g.40057	600.476	94.1658	1106.79	11.7536	3.55503	1.77067e-10	2.31346e-09			TCONS_00021324_g.24377	2171.64	58.0098	4285.26	73.8714	6.20694	5.13079e-35	3.15778e-33			TCONS_00033503_g.38201	939.628	65.0294	1814.23	27.8986	4.80212	1.49867e-07	4.80334e-06
TCONS_00005138_g.5838	31.1927	4.89163	57.4938	11.7535	3.55502	0.0193716	0.0483018			TCONS_00031175_g.35620	2123.11	56.8783	4189.34	73.6544	6.2027	5.78149e-21	1.75476e-19			TCONS_00019656_g.22363	1881.29	131.523	3631.05	27.6078	4.787	0.000651866	0.00723095
TCONS_00030258_g.34610	2271.71	357.17	4186.24	11.7206	3.55097	0.00672984	0.0198154			TCONS_00006557_g.7375	139.714	3.74413	275.685	73.6312	6.20224	2.73481e-13	4.43852e-12			TCONS_00000987_g.1065	124.462	8.77408	240.15	27.3704	4.77455	8.56726e-05	0.00135541
TCONS_00027915_g.32127	30.7861	4.86876	56.7034	11.6464	3.54181	4.63262e-06	3.00139e-05			TCONS_00008597_g.9702	16.8437	0.451818	33.2355	73.5594	6.20084	0.0114692	0.0275785			TCONS_00014172_g.16073	230.389	16.3146	444.463	27.2433	4.76783	0.0027849	0.0227557
TCONS_00021556_g.24674	44.3599	7.02375	81.696	11.6314	3.53995	3.48555e-08	3.2935e-07			TCONS_00036535_g.41467	1096.73	29.5181	2163.94	73.3088	6.19591	6.78375e-29	3.37761e-27			TCONS_00037903_g.42939	9223.78	655.296	17792.3	27.1515	4.76296	0.000423797	0.00520807
TCONS_00000957_g.1029	1590.28	252.767	2927.79	11.583	3.53393	0.000198224	0.000906703			TCONS_00008683_g.9818	482.789	13.0984	952.479	72.7172	6.18423	1.59195e-27	7.10512e-26			TCONS_00016659_g.18889	170.882	12.2428	329.521	26.9155	4.75036	1.49376e-07	4.79754e-06
TCONS_00001074_g.1161	1220.34	194.046	2246.63	11.5778	3.53329	4.90126e-06	3.15371e-05			TCONS_00005295_g.5970	159.986	4.35479	315.616	72.4756	6.17942	9.03841e-09	8.2972e-08			TCONS_00008154_g.9178	29.0854	2.08781	56.0829	26.8621	4.7475	0.00185989	0.016418
TCONS_00024083_g.27764	88.8015	14.1839	163.419	11.5215	3.52625	8.08514e-13	1.42755e-11			TCONS_00034075_g.38739	840.184	23.2008	1657.17	71.4273	6.1584	3.67563e-24	1.39382e-22			TCONS_00030137_g.34457	38.2416	2.76625	73.7169	26.6486	4.73599	0.00127041	0.012366
TCONS_00035377_g.40189	225.571	36.0356	415.107	11.5193	3.52599	7.75364e-22	3.17511e-20			TCONS_00014408_g.16359	281.593	7.80405	555.382	71.1659	6.15312	4.64883e-24	1.73947e-22			TCONS_00036169_g.41053	323.635	23.47	623.8	26.5786	4.73219	0.00315293	0.0249474
TCONS_00008066_g.9082	7403.24	1182.79	13623.7	11.5183	3.52585	0.00926306	0.0260676			TCONS_00036774_g.41730	104.983	2.92498	207.04	70.7836	6.14534	1.10643e-13	1.88159e-12			TCONS_00002291_g.2557	1801.67	131.42	3471.93	26.4185	4.72348	8.04221e-05	0.00128348
TCONS_00022610_g.25973	2540.66	406.698	4674.62	11.4941	3.52282	7.07572e-07	5.44044e-06			TCONS_00025903_g.29936	199738	5578.09	393897	70.6151	6.1419	3.29948e-35	2.04693e-33			TCONS_00026476_g.30630	66.1138	4.89964	127.328	25.9872	4.69973	0.000786439	0.00847795
TCONS_00024316_g.28048	166.224	26.6545	305.793	11.4725	3.5201	2.04957e-19	6.87771e-18			TCONS_00003709_g.4232	1622.26	45.3687	3199.16	70.5146	6.13985	3.0438e-07	2.08977e-06			TCONS_00000683_g.757	121.471	9.0105	233.931	25.962	4.69833	0.000631429	0.00703193
TCONS_00013224_g.15080	65.4398	10.5224	120.357	11.4382	3.51578	0.00401048	0.0126896			TCONS_00019656_g.22363	9035.53	253.185	17817.9	70.3751	6.13699	2.86323e-35	1.78701e-33			TCONS_00029071_g.33356	247.033	18.5414	475.526	25.6466	4.6807	0.000217134	0.00296068
TCONS_00027816_g.32025	375.106	60.6583	689.553	11.3678	3.50688	1.1351e-27	7.00465e-26			TCONS_00000564_g.623	5124.62	143.842	10105.4	70.2537	6.1345	6.54154e-36	4.24502e-34			TCONS_00007325_g.8193	3070.8	232.668	5908.94	25.3964	4.66655	4.18187e-07	1.20791e-05
TCONS_00016987_g.19263	10238.4	1658.94	18817.8	11.3433	3.50377	0.000992897	0.00376077			TCONS_00024274_g.27995	779.551	22.1064	1537	69.5271	6.1195	1.98815e-10	2.30371e-09			TCONS_00000605_g.689	5244.56	399.732	10089.4	25.2404	4.65766	0.000494816	0.00584
TCONS_00017369_g.19652	6848.69	1110.36	12587	11.336	3.50284	1.14513e-05	6.89655e-05			TCONS_00022610_g.25973	2520.31	71.8558	4968.76	69.149	6.11164	2.29237e-29	1.16188e-27			TCONS_00023077_g.26525	39.7139	3.04019	76.3877	25.1259	4.6511	0.00357819	0.0275115
TCONS_00007034_g.7898	3030.33	491.453	5569.21	11.3321	3.50235	0.00603134	0.0180638			TCONS_00010127_g.11485	2420.23	69.0808	4771.38	69.0697	6.10998	5.07708e-24	1.89286e-22			TCONS_00004959_g.5658	25.5295	1.96442	49.0946	24.9919	4.64339	0.00051284	0.00598857
TCONS_00021339_g.24394	640.057	103.836	1176.28	11.3282	3.50184	3.20366e-08	3.04849e-07			TCONS_00019544_g.22231	606.615	17.3207	1195.91	69.0451	6.10947	9.94312e-22	3.1601e-20			TCONS_00032591_g.37201	532.537	41.075	1024	24.93	4.63981	5.80642e-06	0.000127089
TCONS_00022279_g.25578	137.879	22.4378	253.321	11.2899	3.49696	5.56629e-08	5.09969e-07			TCONS_00006241_g.7002	8230.13	235.826	16224.4	68.7984	6.1043	2.26848e-34	1.37703e-32			TCONS_00004524_g.5142	455.246	35.4496	875.042	24.6841	4.62551	1.40018e-07	4.55361e-06
TCONS_00034721_g.39425	7779.72	1267.16	14292.3	11.279	3.49557	8.46397e-16	2.01319e-14			TCONS_00010528_g.11987	166.291	4.84586	327.735	67.6321	6.07964	1.66949e-18	4.43753e-17			TCONS_00018164_g.20521	30.2873	2.39675	58.1779	24.2736	4.60132	0.00081457	0.00869951
TCONS_00033008_g.37631	3192.39	520.744	5864.04	11.2609	3.49325	4.02573e-10	5.07137e-09			TCONS_00011350_g.12927	5672.91	165.346	11180.5	67.6186	6.07935	6.58478e-34	3.9129e-32			TCONS_00004779_g.5440	104.494	8.30493	200.683	24.1643	4.59481	0.000176278	0.00247772
TCONS_00029194_g.33470	784.322	128.01	1440.63	11.2541	3.49238	0.000978347	0.00371019			TCONS_00025887_g.29917	107.376	3.13099	211.621	67.5893	6.07872	5.20692e-12	7.31493e-11			TCONS_00020635_g.23537	546.632	43.5067	1049.76	24.1287	4.59268	2.51871e-06	5.99448e-05
TCONS_00027110_g.31275	322.88	52.7502	593.009	11.2418	3.49081	2.71029e-07	2.24399e-06			TCONS_00007702_g.8652	4317.94	126.392	8509.49	67.3262	6.0731	3.9533e-29	1.97786e-27			TCONS_00006241_g.7002	1562.34	124.425	3000.25	24.1128	4.59173	9.15008e-08	3.06914e-06
TCONS_00033557_g.38256	17.3066	2.82815	31.785	11.2388	3.49041	0.010678	0.0293236			TCONS_00031655_g.36173	1927.5	57.3955	3797.61	66.1657	6.04801	5.17015e-31	2.74142e-29			TCONS_00025091_g.29006	1244.6	99.4194	2389.78	24.0373	4.5872	0.000480117	0.00569906
TCONS_00026903_g.31083	698.693	114.337	1283.05	11.2216	3.48821	1.53625e-24	7.92111e-23			TCONS_00034742_g.39449	1768.51	52.7047	3484.31	66.11	6.0468	4.48758e-23	1.53617e-21			TCONS_00020972_g.23976	259.692	21.2135	498.171	23.4837	4.55359	1.08926e-05	0.000223276
TCONS_00027749_g.31952	5172.64	846.826	9498.45	11.2165	3.48756	6.67928e-41	8.89806e-39			TCONS_00037250_g.42271	315.02	9.39679	620.643	66.0484	6.04545	2.58795e-25	1.03715e-23			TCONS_00029735_g.34055	150.939	12.3347	289.543	23.4738	4.55298	0.000155389	0.0022379
TCONS_00028001_g.32215	572.333	93.8824	1050.78	11.1926	3.48447	2.54683e-09	2.80133e-08			TCONS_00004798_g.5462	3828.49	115.249	7541.73	65.4387	6.03207	4.92702e-06	2.717e-05			TCONS_00033549_g.38250	1553.65	128.522	2978.77	23.1771	4.53463	8.71933e-05	0.00137316
TCONS_00007096_g.7960	636.334	104.735	1167.93	11.1513	3.47914	0.000753619	0.00296819			TCONS_00004584_g.5202	548.779	16.5322	1081.03	65.3893	6.03098	1.72635e-12	2.55729e-11			TCONS_00018982_g.21500	6058.53	503.748	11613.3	23.0538	4.52693	0.0010782	0.0109527
TCONS_00031195_g.35643	5189.37	859.696	9519.04	11.0726	3.46892	4.9061e-11	7.03072e-10			TCONS_00029310_g.33590	207.48	6.25135	408.708	65.3792	6.03076	3.62819e-10	4.05852e-09			TCONS_00002158_g.2413	1746.59	145.928	3347.25	22.9377	4.51965	0.00250212	0.0209873
TCONS_00008557_g.9653	16.6446	2.75775	30.5315	11.0712	3.46873	0.000732369	0.00289342			TCONS_00026559_g.30705	2160.37	65.3202	4255.42	65.1471	6.02563	3.03245e-09	3.00618e-08			TCONS_00001533_g.1712	69.4694	5.83626	133.103	22.8062	4.51135	0.00588014	0.0399216
TCONS_00023043_g.26495	204.954	34.0935	375.814	11.023	3.46245	7.73698e-05	0.000391638			TCONS_00013826_g.15748	1272.92	38.5709	2507.26	65.0039	6.02245	4.78234e-06	2.64144e-05			TCONS_00037231_g.42255	830.457	70.0554	1590.86	22.7086	4.50516	5.97796e-08	2.08437e-06
TCONS_00001066_g.1149	157.714	26.3016	289.127	10.9928	3.45848	1.32743e-17	3.77319e-16			TCONS_00027443_g.31660	143.45	4.39884	282.502	64.2219	6.00499	1.0041e-17	2.51179e-16			TCONS_00010837_g.12325	220.037	18.5639	421.509	22.7059	4.50499	7.31098e-05	0.00117831
TCONS_00019656_g.22363	8543.46	1432.53	15654.4	10.9278	3.44993	3.14061e-06	2.11969e-05			TCONS_00027443_g.31661	143.45	4.39884	282.502	64.2219	6.00499	1.0041e-17	2.51179e-16			TCONS_00010837_g.12326	220.037	18.5639	421.509	22.7059	4.50499	7.31098e-05	0.00117831
TCONS_00029341_g.33638	1130.73	189.975	2071.49	10.904	3.44678	1.95897e-17	5.50783e-16			TCONS_00025492_g.29443	5051.22	155.326	9947.12	64.0403	6.00091	1.20426e-30	6.32065e-29			TCONS_00021854_g.24999	418.325	35.5128	801.137	22.5591	4.49564	3.56521e-06	8.2254e-05
TCONS_00028222_g.32475	17.0973	2.8748	31.3198	10.8946	3.44554	0.000538566	0.00220309			TCONS_00031218_g.35667	1306.1	40.657	2571.54	63.2497	5.98299	7.49478e-30	3.8618e-28			TCONS_00024653_g.28490	100.782	8.56493	192.999	22.5336	4.494	0.000255274	0.00338191
TCONS_00018345_g.20746	259.447	43.7044	475.19	10.8728	3.44265	0.0176766	0.0445938			TCONS_00023930_g.27569	4546.58	141.86	8951.29	63.0997	5.97956	1.31272e-33	7.66841e-32			TCONS_00033182_g.37834	92.6265	7.95261	177.3	22.2946	4.47862	0.000178548	0.00250623
TCONS_00037085_g.42088	2556.7	430.764	4682.64	10.8705	3.44235	4.05035e-13	7.40417e-12			TCONS_00003958_g.4511	103.135	3.2255	203.044	62.9497	5.97613	2.12465e-07	1.51714e-06			TCONS_00017448_g.19764	4835.45	417.873	9253.03	22.1431	4.46879	0.00635277	0.0423059
TCONS_00018896_g.21414	523.963	88.5826	959.343	10.8299	3.43695	7.6526e-31	5.92361e-29			TCONS_00031545_g.36046	864.932	27.1471	1702.72	62.7219	5.9709	3.25877e-06	1.85101e-05			TCONS_00002066_g.2310	58.3759	5.11862	111.633	21.8093	4.44687	0.000132052	0.00194427
TCONS_00022680_g.26060	1445.38	245.352	2645.4	10.7821	3.43056	8.69694e-10	1.04071e-08			TCONS_00006604_g.7417	147.13	4.63828	289.622	62.4416	5.96444	2.44712e-07	1.72713e-06			TCONS_00018901_g.21422	261.567	23.0189	500.116	21.7263	4.44137	2.77597e-05	0.000511855
TCONS_00014384_g.16331	552.672	93.8579	1011.49	10.7768	3.42986	2.96203e-24	1.49742e-22			TCONS_00034837_g.39538	177.086	5.58855	348.584	62.3746	5.96289	1.38832e-17	3.43415e-16			TCONS_00030574_g.34950	622.657	55.9407	1189.37	21.2613	4.41016	9.27193e-05	0.00144987
TCONS_00033965_g.38676	19.7358	3.36052	36.1111	10.7457	3.42569	0.00340849	0.011053			TCONS_00016374_g.18568	208	6.57313	409.426	62.2878	5.96088	2.68444e-19	7.48819e-18			TCONS_00011074_g.12573	472.367	42.8177	901.917	21.0641	4.39672	5.61102e-06	0.000123335
TCONS_00025356_g.29303	2558.76	435.907	4681.6	10.7399	3.42491	0.00306882	0.0101046			TCONS_00026922_g.31101	910.075	28.8461	1791.3	62.0987	5.95649	2.66675e-11	3.47416e-10			TCONS_00015417_g.17545	1319.52	120.757	2518.28	20.8541	4.38226	0.00471855	0.0340191
TCONS_00009986_g.11318	1265.7	215.747	2315.65	10.7332	3.424	0.00257795	0.00864983			TCONS_00005710_g.6441	1104.26	35.181	2173.34	61.776	5.94897	1.09383e-29	5.57132e-28			TCONS_00027429_g.31645	515.242	47.1635	983.32	20.8492	4.38192	4.59469e-06	0.000102967
TCONS_00022679_g.26058	1256.12	215.154	2297.09	10.6765	3.41636	2.58651e-09	2.84196e-08			TCONS_00004524_g.5142	2405.14	77.1199	4733.16	61.374	5.93956	5.88056e-21	1.78308e-19			TCONS_00033165_g.37809	1035.61	95.4718	1975.75	20.6946	4.37118	0.00668766	0.044072
TCONS_00033833_g.38518	144.641	24.7767	264.504	10.6755	3.41624	2.80456e-11	4.15728e-10			TCONS_00017506_g.19806	286.256	9.25498	563.257	60.8598	5.92742	1.8111e-16	4.06502e-15			TCONS_00026730_g.30872	4422.83	409.299	8436.36	20.6117	4.36539	2.25648e-05	0.000425655
TCONS_00030158_g.34478	489.28	83.83	894.73	10.6732	3.41591	5.62355e-22	2.34302e-20			TCONS_00005623_g.6343	13544.1	440.253	26648	60.5288	5.91955	1.75445e-33	1.01722e-31			TCONS_00019098_g.21604	499.316	46.335	952.296	20.5524	4.36124	2.65973e-07	7.99545e-06
TCONS_00032138_g.36732	22.3161	3.82514	40.8071	10.6681	3.41523	9.19764e-05	0.000455117			TCONS_00009420_g.10635	272.034	8.87766	535.19	60.285	5.91373	2.04673e-08	1.77526e-07			TCONS_00017908_g.20215	739.43	69.4628	1409.4	20.29	4.34269	0.00160634	0.0148347
TCONS_00002187_g.2437	563.29	96.5751	1030	10.6653	3.41485	5.53017e-13	9.9511e-12			TCONS_00017730_g.20003	3333.95	109.787	6558.12	59.7351	5.90051	1.05758e-31	5.88962e-30			TCONS_00033082_g.37703	172.33	16.3598	328.3	20.0675	4.32679	0.000351357	0.0044339
TCONS_00011063_g.12570	72.8732	12.5129	133.234	10.6477	3.41247	1.75218e-11	2.66345e-10			TCONS_00036344_g.41267	125.144	4.12774	246.161	59.6358	5.89811	1.10648e-15	2.32849e-14			TCONS_00033084_g.37705	172.33	16.3598	328.3	20.0675	4.32679	0.000351357	0.0044339
TCONS_00015423_g.17550	124.592	21.4135	227.771	10.6368	3.41099	9.8972e-06	6.02844e-05			TCONS_00020083_g.22894	302.237	10.0338	594.44	59.2438	5.88859	6.76511e-09	6.36093e-08			TCONS_00004081_g.4643	362.618	34.5862	690.65	19.9689	4.31969	5.92778e-06	0.000129471
TCONS_00006241_g.7002	7679.65	1333.05	14026.3	10.5219	3.39533	0.000191996	0.000880351			TCONS_00020306_g.23174	685.58	22.7637	1348.4	59.2346	5.88837	4.49598e-11	5.71795e-10			TCONS_00035049_g.39798	316.097	30.2038	601.991	19.931	4.31694	2.54998e-05	0.000474379
TCONS_00002975_g.3406	1232.61	214.182	2251.04	10.5099	3.39368	3.52155e-36	3.75632e-34			TCONS_00026061_g.30098	124.298	4.13407	244.462	59.1336	5.88591	3.5399e-08	2.9328e-07			TCONS_00012113_g.13810	87.4531	8.51019	166.396	19.5526	4.28928	0.0036629	0.0280307
TCONS_00023076_g.26526	71.4855	12.4231	130.548	10.5085	3.39348	6.79441e-11	9.46157e-10			TCONS_00032997_g.37620	151.629	5.04403	298.214	59.1222	5.88563	9.00032e-17	2.06495e-15			TCONS_00016611_g.18828	411.169	40.0289	782.309	19.5436	4.28863	0.000268055	0.00352594
TCONS_00008475_g.9557	4465.73	776.29	8155.17	10.5053	3.39305	4.58009e-41	6.23536e-39			TCONS_00021119_g.24140	72.5946	2.44605	142.743	58.3566	5.86682	1.16052e-07	8.77573e-07			TCONS_00015741_g.17852	4733.95	462.291	9005.62	19.4804	4.28395	0.00366185	0.0280295
TCONS_00017030_g.19310	1282.5	223.104	2341.89	10.4969	3.39189	2.46694e-16	6.16041e-15			TCONS_00001698_g.1881	376.873	12.7224	741.024	58.2457	5.86408	1.06041e-22	3.53308e-21			TCONS_00011774_g.13443	90.4131	8.82988	171.996	19.4789	4.28384	1.8232e-05	0.000352505
TCONS_00037231_g.42255	4718.76	821.94	8615.58	10.482	3.38984	4.00329e-05	0.000214986			TCONS_00024538_g.28327	1456.45	50.0799	2862.82	57.165	5.83706	3.67075e-28	1.72259e-26			TCONS_00035843_g.40660	774.558	75.8249	1473.29	19.4302	4.28023	5.98369e-07	1.64554e-05
TCONS_00030218_g.34567	5190.03	904.279	9475.79	10.4788	3.38941	5.05219e-41	6.84803e-39			TCONS_00024283_g.28009	862.518	29.9764	1695.06	56.5464	5.82136	1.87579e-26	7.95965e-25			TCONS_00001065_g.1148	530.291	53.3153	1007.27	18.8926	4.23975	1.56746e-05	0.000309429
TCONS_00011451_g.13076	3043.08	530.909	5555.24	10.4637	3.38731	1.28769e-40	1.70085e-38			TCONS_00033693_g.38372	3421.89	120.116	6723.66	55.9763	5.80674	5.12217e-23	1.74025e-21			TCONS_00006388_g.7199	182.924	18.3944	347.453	18.8891	4.23948	6.03325e-06	0.000131405
TCONS_00019165_g.21696	1118.38	195.121	2041.64	10.4635	3.38729	5.20268e-08	4.78492e-07			TCONS_00029259_g.33538	1029.82	36.2	2023.44	55.8961	5.80468	3.11022e-05	0.000145976			TCONS_00005037_g.5739	93.6382	9.4997	177.777	18.7139	4.22604	0.000431684	0.00526334
TCONS_00019165_g.21697	1118.38	195.121	2041.64	10.4635	3.38729	5.20268e-08	4.78492e-07			TCONS_00022966_g.26407	283.957	9.99657	557.917	55.8108	5.80247	2.34169e-18	6.15567e-17			TCONS_00016181_g.18362	3514.49	358.689	6670.29	18.5963	4.21695	2.85192e-07	8.51539e-06
TCONS_00034982_g.39733	7247.65	1267.69	13227.6	10.4344	3.38328	4.16042e-42	6.03455e-40			TCONS_00003125_g.3598	16.182	0.570654	31.7934	55.7141	5.79997	0.0141498	0.0329069			TCONS_00011673_g.13312	4565.27	466.424	8664.13	18.5757	4.21534	5.75641e-08	2.02737e-06
TCONS_00009963_g.11298	662.088	115.808	1208.37	10.4342	3.38325	5.45825e-07	4.3001e-06			TCONS_00003125_g.3599	16.182	0.570654	31.7934	55.7141	5.79997	0.0141498	0.0329069			TCONS_00004552_g.5167	115.996	11.8792	220.114	18.5294	4.21174	8.77621e-06	0.000184283
TCONS_00025529_g.29480	342.701	60.0036	625.399	10.4227	3.38166	2.71862e-25	1.46758e-23			TCONS_00002903_g.3329	216.073	7.64314	424.502	55.5403	5.79546	6.85796e-19	1.85788e-17			TCONS_00030947_g.35339	295.907	30.4689	561.345	18.4235	4.20348	1.88858e-05	0.000363557
TCONS_00016528_g.18745	4779.23	842.915	8715.54	10.3398	3.37013	1.04703e-06	7.68861e-06			TCONS_00032344_g.36934	214.911	7.69596	422.127	54.8504	5.77743	7.06676e-13	1.10042e-11			TCONS_00008044_g.9049	2114.05	218.967	4009.13	18.3093	4.1945	2.13305e-06	5.16885e-05
TCONS_00020648_g.23561	935.551	165.577	1705.52	10.3005	3.36464	2.53166e-13	4.7112e-12			TCONS_00036705_g.41670	406.711	14.5997	798.822	54.7151	5.77387	1.40467e-22	4.65011e-21			TCONS_00007951_g.8941	41.5191	4.30048	78.7378	18.3091	4.19449	0.00234984	0.0198768
TCONS_00022767_g.26153	3414.86	607.365	6222.35	10.2448	3.35682	3.56156e-40	4.58717e-38			TCONS_00030428_g.34772	110.272	3.9767	216.567	54.459	5.7671	0.00216439	0.00648668			TCONS_00014240_g.16153	209.695	22.0738	397.317	17.9994	4.16988	1.73004e-07	5.47622e-06
TCONS_00035022_g.39775	4181.62	748.747	7614.5	10.1696	3.3462	7.71651e-36	8.0919e-34			TCONS_00014389_g.16336	1223.47	44.18	2402.75	54.3855	5.76515	2.65531e-07	1.84882e-06			TCONS_00012169_g.13862	82.7522	8.81073	156.694	17.7844	4.15254	0.00436265	0.0319649
TCONS_00024244_g.27964	35.6443	6.41922	64.8694	10.1055	3.33707	0.000114709	0.000554779			TCONS_00017735_g.20013	15899.7	574.626	31224.8	54.3393	5.76393	5.56499e-31	2.94574e-29			TCONS_00000649_g.731	125.977	13.478	238.475	17.6937	4.14517	0.000290912	0.00378674
TCONS_00005833_g.6567	39.8631	7.20852	72.5176	10.06	3.33056	9.00371e-07	6.723e-06			TCONS_00020316_g.23184	50.6354	1.83792	99.4329	54.1008	5.75758	1.05599e-08	9.5137e-08			TCONS_00013551_g.15443	187.75	20.0924	355.407	17.6886	4.14475	4.05907e-05	0.000709931
TCONS_00032929_g.37557	789.955	143.271	1436.64	10.0274	3.32587	1.76395e-06	1.23987e-05			TCONS_00028104_g.32333	87.0478	3.16522	170.93	54.0027	5.75496	2.6911e-12	3.91902e-11			TCONS_00026252_g.30371	488.946	52.8508	925.041	17.5029	4.12952	1.45485e-05	0.000289969
TCONS_00023545_g.27130	156.031	28.3	283.761	10.0269	3.32581	2.38509e-16	5.99945e-15			TCONS_00028672_g.32953	758.608	27.6486	1489.57	53.8749	5.75154	1.23349e-21	3.88444e-20			TCONS_00022843_g.26243	1415.38	153.731	2677.03	17.4138	4.12216	1.13965e-05	0.00023253
TCONS_00015155_g.17261	9977.13	1814.73	18139.5	9.99573	3.32131	8.76197e-07	6.56461e-06			TCONS_00014899_g.16956	7215.57	264.827	14166.3	53.4926	5.74127	8.00606e-30	4.11159e-28			TCONS_00035242_g.40065	126.339	13.7359	238.942	17.3954	4.12064	0.000331999	0.00425192
TCONS_00036105_g.40980	3306.29	602.443	6010.14	9.97628	3.3185	0.00848987	0.0241878			TCONS_00001533_g.1712	266.919	9.93887	523.899	52.7122	5.72006	9.23292e-21	2.75646e-19			TCONS_00002796_g.3177	967.893	105.73	1830.06	17.3088	4.11343	2.24108e-05	0.000423781
TCONS_00034616_g.39313	1326.74	242.44	2411.04	9.94489	3.31396	2.24979e-12	3.77478e-11			TCONS_00038360_g.43530	1678.41	62.5261	3294.3	52.6868	5.71937	3.63832e-11	4.68676e-10			TCONS_00002774_g.3156	402.133	44.2491	760.018	17.1759	4.10231	0.00251464	0.0210354
TCONS_00030891_g.35285	17.9154	3.29189	32.5388	9.88454	3.30517	0.000615049	0.00248384			TCONS_00035116_g.39934	2535.46	94.8163	4976.1	52.4815	5.71374	5.20161e-13	8.21532e-12			TCONS_00037680_g.42714	27.3327	3.00887	51.6566	17.1681	4.10166	0.00166691	0.0152712
TCONS_00000873_g.950	46.3012	8.53023	84.0721	9.85579	3.30097	6.73236e-08	6.08894e-07			TCONS_00035116_g.39935	2535.46	94.8163	4976.1	52.4815	5.71374	5.20161e-13	8.21532e-12			TCONS_00035287_g.40111	111.903	12.4673	211.338	16.9514	4.08334	0.00460925	0.0334284
TCONS_00030123_g.34433	363.919	67.2852	660.553	9.81721	3.29531	8.55584e-25	4.51655e-23			TCONS_00037223_g.42244	11319.2	423.501	22214.8	52.4553	5.71302	2.77513e-20	8.09801e-19			TCONS_00022679_g.26058	176.584	19.7086	333.459	16.9195	4.08061	0.000378182	0.0047167
TCONS_00004019_g.4569	7162.91	1325.31	13000.5	9.80946	3.29417	5.55691e-14	1.11497e-12			TCONS_00021883_g.25031	53.1752	1.99238	104.358	52.3786	5.71091	0.000110506	0.000453772			TCONS_00016649_g.18875	275.57	31.1141	520.025	16.7135	4.06294	1.41945e-05	0.000283826
TCONS_00032600_g.37214	82.2537	15.2257	149.282	9.80457	3.29345	4.76479e-08	4.40045e-07			TCONS_00004987_g.5689	184.306	6.92736	361.685	52.2111	5.70629	8.89973e-17	2.04338e-15			TCONS_00015518_g.17646	885.665	100.462	1670.87	16.6319	4.05588	7.69877e-05	0.00123503
TCONS_00014625_g.16611	5947.28	1108.69	10785.9	9.72848	3.28221	1.50396e-16	3.91307e-15			TCONS_00026028_g.30068	1708.2	64.2495	3352.15	52.1739	5.70526	6.62353e-28	3.0483e-26			TCONS_00015518_g.17645	885.665	100.462	1670.87	16.6319	4.05588	7.69877e-05	0.00123503
TCONS_00002903_g.3329	231.859	43.2494	420.468	9.72193	3.28124	3.27641e-17	9.11288e-16			TCONS_00021854_g.24999	1853.61	69.9035	3637.31	52.0333	5.70136	1.16231e-28	5.66882e-27			TCONS_00014900_g.16960	219.096	24.8591	413.332	16.627	4.05546	0.000178445	0.00250591
TCONS_00021205_g.24253	2234.07	417.459	4050.68	9.70318	3.27846	0.00879663	0.0249154			TCONS_00022529_g.25872	3426.92	130.08	6723.77	51.6894	5.6918	1.23179e-10	1.47468e-09			TCONS_00035232_g.40057	74.2236	8.42542	140.022	16.619	4.05476	5.5085e-05	0.000923545
TCONS_00010977_g.12465	55.8092	10.452	101.166	9.67915	3.27488	0.00392485	0.0124716			TCONS_00012169_g.13862	424.841	16.1336	833.549	51.6654	5.69113	1.0233e-08	9.22728e-08			TCONS_00019211_g.21801	254.038	29.0177	479.059	16.5092	4.0452	0.000236674	0.00317268
TCONS_00010977_g.12466	55.8092	10.452	101.166	9.67915	3.27488	0.00392485	0.0124716			TCONS_00032716_g.37340	914.451	34.8619	1794.04	51.4613	5.68542	9.62603e-12	1.31191e-10			TCONS_00001616_g.1797	245.076	28.1503	462.001	16.4119	4.03667	1.45787e-05	0.000290384
TCONS_00019453_g.22111	539.762	101.228	978.295	9.66426	3.27266	3.6034e-12	5.90546e-11			TCONS_00021968_g.25154	1417.36	54.5682	2780.16	50.9483	5.67096	2.28092e-15	4.68965e-14			TCONS_00023306_g.26865	5069.59	583.127	9556.05	16.3876	4.03453	2.53116e-05	0.000471443
TCONS_00015741_g.17852	27953.9	5244.88	50663	9.6595	3.27195	1.12279e-07	9.8757e-07			TCONS_00008571_g.9672	1777.39	68.9745	3485.81	50.5376	5.65929	1.56698e-12	2.3313e-11			TCONS_00022942_g.26389	510.649	58.7986	962.5	16.3694	4.03293	4.10852e-05	0.000717382
TCONS_00000382_g.449	1820.57	341.808	3299.32	9.65256	3.27091	0.00364673	0.0117107			TCONS_00037395_g.42384	61.1035	2.37523	119.832	50.4505	5.6568	0.0181406	0.0407696			TCONS_00022680_g.26060	190.97	22.3337	359.606	16.1015	4.00913	0.00019713	0.00273059
TCONS_00035012_g.39764	389.427	73.1756	705.678	9.64363	3.26958	3.1042e-25	1.66703e-23			TCONS_00029253_g.33528	179.485	6.98325	351.986	50.4044	5.65548	3.01882e-05	0.000142009			TCONS_00022612_g.25974	841.964	98.5865	1585.34	16.0807	4.00726	4.93277e-05	0.000845583
TCONS_00022946_g.26392	735.211	138.163	1332.26	9.64265	3.26943	0.00453049	0.0140961			TCONS_00001586_g.1769	59286.9	2313.15	116261	50.2608	5.65136	2.12111e-29	1.0786e-27			TCONS_00002558_g.2884	1058.06	125.391	1990.72	15.8761	3.98879	0.000102685	0.00157854
TCONS_00012180_g.13873	22106.4	4161.8	40051	9.62347	3.26656	7.12704e-41	9.45399e-39			TCONS_00026983_g.31150	2845.27	112.063	5578.47	49.7799	5.63749	2.38083e-27	1.05501e-25			TCONS_00008288_g.9358	914.741	109.225	1720.26	15.7497	3.97725	0.00327723	0.0257403
TCONS_00037992_g.43049	74.2451	14.0009	134.489	9.6058	3.26391	0.00188825	0.00660655			TCONS_00028361_g.32657	856.214	33.7567	1678.67	49.7286	5.636	3.19267e-11	4.12984e-10			TCONS_00001452_g.1618	2614.9	317.315	4912.49	15.4814	3.95247	0.000566554	0.00646142
TCONS_00013404_g.15258	70.5245	13.3039	127.745	9.60204	3.26334	1.24868e-08	1.27707e-07			TCONS_00017344_g.19620	288.989	11.4104	566.569	49.6538	5.63383	1.59064e-07	1.16427e-06			TCONS_00015155_g.17261	1368.66	166.161	2571.16	15.4739	3.95177	4.06126e-05	0.000709931
TCONS_00021854_g.24999	2093.27	395.705	3790.83	9.57996	3.26002	5.79504e-11	8.17999e-10			TCONS_00017325_g.19599	763.709	30.1992	1497.22	49.578	5.63163	3.75924e-25	1.50268e-23			TCONS_00004916_g.5593	1060.33	129.001	1991.66	15.439	3.94851	2.32316e-05	0.000435846
TCONS_00030016_g.34322	1743.45	330.139	3156.76	9.56192	3.2573	3.13911e-06	2.11914e-05			TCONS_00037834_g.42864	9498.89	375.816	18622	49.5507	5.63083	8.34483e-31	4.39471e-29			TCONS_00022991_g.26427	7666.07	933.879	14398.3	15.4177	3.94652	1.1758e-05	0.000238805
TCONS_00002776_g.3158	10.8918	2.0626	19.7209	9.5612	3.25719	0.00779112	0.0224609			TCONS_00004548_g.5162	279.984	11.0901	548.879	49.4926	5.62914	1.15239e-07	8.7164e-07			TCONS_00003709_g.4232	191.783	23.5182	360.048	15.3093	3.93634	0.00148874	0.0140501
TCONS_00023134_g.26601	6519.19	1237.27	11801.1	9.53805	3.25369	0.00381916	0.0121924			TCONS_00013344_g.15198	421.538	16.715	826.362	49.4383	5.62756	2.4853e-05	0.000118712			TCONS_00010618_g.12116	143.507	17.6064	269.407	15.3017	3.93562	0.0004819	0.00571585
TCONS_00034606_g.39305	30.2362	5.74693	54.7254	9.52255	3.25135	1.51575e-05	8.92769e-05			TCONS_00004274_g.4863	1246.24	49.4932	2442.99	49.3602	5.62528	1.18907e-23	4.28384e-22			TCONS_00028614_g.32909	30.29	3.75631	56.8238	15.1275	3.91911	0.00670143	0.0441252
TCONS_00036344_g.41267	122.902	23.3635	222.441	9.52087	3.25109	6.22118e-11	8.71021e-10			TCONS_00037903_g.42939	33352.8	1326.64	65378.9	49.2815	5.62297	1.9829e-28	9.55089e-27			TCONS_00013136_g.14990	3738	464.943	7011.07	15.0794	3.91451	4.6716e-05	0.000805266
TCONS_00004309_g.4909	100.166	19.0526	181.278	9.51461	3.25014	8.13575e-13	1.43567e-11			TCONS_00024583_g.28391	312.949	12.4626	613.435	49.2222	5.62124	1.14279e-20	3.39217e-19			TCONS_00010016_g.11357	177.448	22.1446	332.752	15.0263	3.90942	0.000130025	0.00191716
TCONS_00025368_g.29318	115.911	22.1095	209.713	9.48517	3.24567	8.47351e-06	5.21137e-05			TCONS_00023077_g.26525	141.138	5.63635	276.639	49.0813	5.6171	1.63e-10	1.91519e-09			TCONS_00009807_g.11122	87.3165	10.9323	163.701	14.974	3.90439	0.00204401	0.0177949
TCONS_00034341_g.39038	82013.8	15681.5	148346	9.45992	3.24183	4.70659e-40	5.9874e-38			TCONS_00009097_g.10267	8654.62	346.295	16962.9	48.9841	5.61424	3.81756e-10	4.25501e-09			TCONS_00035876_g.40713	751.774	95.3469	1408.2	14.7692	3.88452	0.00571259	0.0389721
TCONS_00000262_g.303	2832.56	542.057	5123.07	9.45117	3.24049	3.30135e-15	7.51275e-14			TCONS_00024133_g.27818	122.15	4.88924	239.412	48.9671	5.61374	0.000855086	0.00284897			TCONS_00034999_g.39753	1125.75	143.367	2108.13	14.7044	3.87817	0.00162061	0.0149087
TCONS_00034075_g.38739	685.734	131.575	1239.89	9.42346	3.23626	4.42408e-07	3.54566e-06			TCONS_00005599_g.6319	3046.31	122.176	5970.45	48.8674	5.6108	7.45734e-05	0.000319481			TCONS_00033344_g.38022	92.9234	11.84	174.007	14.6965	3.8774	0.000768643	0.00831793
TCONS_00014375_g.16314	526.678	101.167	952.189	9.41209	3.23451	4.93855e-07	3.92655e-06			TCONS_00003096_g.3559	537.418	21.5685	1053.27	48.8336	5.6098	1.05117e-05	5.40911e-05			TCONS_00022811_g.26212	275.998	35.1757	516.82	14.6925	3.87701	0.000197176	0.00273059
TCONS_00032887_g.37520	659.68	126.788	1192.57	9.40606	3.23359	0.0172515	0.0436566			TCONS_00003098_g.3562	537.418	21.5685	1053.27	48.8336	5.6098	1.05117e-05	5.40911e-05			TCONS_00030034_g.34334	572.615	73.1502	1072.08	14.6559	3.87341	4.52834e-06	0.000101627
TCONS_00038212_g.43323	572.475	110.085	1034.86	9.4006	3.23275	9.23272e-29	6.16309e-27			TCONS_00020635_g.23537	2242.19	90.7171	4393.66	48.4325	5.5979	1.3013e-28	6.31692e-27			TCONS_00020589_g.23483	238.545	30.8562	446.233	14.4617	3.85417	0.00569754	0.0389209
TCONS_00034700_g.39399	110.304	21.2551	199.353	9.37904	3.22944	2.74424e-13	5.09458e-12			TCONS_00011774_g.13443	380.588	15.418	745.758	48.3692	5.59602	2.1716e-06	1.27072e-05			TCONS_00023789_g.27414	3810.14	494.426	7125.86	14.4124	3.84924	2.08018e-05	0.000397234
TCONS_00006914_g.7771	405.574	78.2616	732.887	9.36458	3.22721	8.10301e-26	4.49942e-24			TCONS_00022679_g.26058	937.049	38.0326	1836.07	48.2761	5.59324	4.03436e-25	1.60851e-23			TCONS_00031429_g.35911	418.956	54.6851	783.226	14.3225	3.84021	0.00014999	0.00216922
TCONS_00012685_g.14477	294.329	56.8103	531.847	9.36181	3.22679	0.000171937	0.000797272			TCONS_00020847_g.23839	9473.29	385.077	18561.5	48.202	5.59102	3.1091e-28	1.46838e-26			TCONS_00021533_g.24640	210.573	27.5634	393.582	14.2792	3.83584	0.000262688	0.00346164
TCONS_00008044_g.9049	13291.8	2567.52	24016.1	9.35382	3.22556	1.69222e-39	2.1095e-37			TCONS_00019684_g.22412	153.484	6.24802	300.72	48.1305	5.58888	2.64511e-12	3.85748e-11			TCONS_00018327_g.20711	152.883	20.0314	285.734	14.2643	3.83434	0.000476626	0.00568527
TCONS_00021119_g.24140	71.5674	13.8372	129.298	9.34422	3.22407	5.54133e-10	6.87187e-09			TCONS_00004424_g.5039	2791.79	114.042	5469.55	47.9609	5.58379	4.38174e-28	2.0408e-26			TCONS_00034938_g.39687	175.681	23.0745	328.288	14.2273	3.83059	0.000562418	0.00642974
TCONS_00034315_g.39022	231.058	44.7031	417.413	9.33746	3.22303	0.00143726	0.00520022			TCONS_00009658_g.10950	3300.65	134.92	6466.37	47.9276	5.58279	1.16267e-27	5.2117e-26			TCONS_00034935_g.39682	175.681	23.0745	328.288	14.2273	3.83059	0.000562418	0.00642974
TCONS_00032344_g.36934	224.729	43.5064	405.951	9.33085	3.22201	3.44403e-09	3.71706e-08			TCONS_00029071_g.33356	910.345	37.234	1783.46	47.8986	5.58191	5.04699e-25	1.99939e-23			TCONS_00032891_g.37523	206.63	27.1402	386.12	14.2268	3.83054	0.000247087	0.00328527
TCONS_00034038_g.38717	3662.65	709.409	6615.88	9.32591	3.22124	0.00406454	0.0128296			TCONS_00029045_g.33330	83.4278	3.42063	163.435	47.7791	5.57831	2.44547e-06	1.41707e-05			TCONS_00033702_g.38379	197.64	25.9852	369.296	14.2118	3.82902	0.000342057	0.00434304
TCONS_00005375_g.6079	16776.6	3250.06	30303.2	9.32391	3.22093	0.00242653	0.00820474			TCONS_00010837_g.12325	891.9	36.6944	1747.11	47.6123	5.57326	1.68587e-24	6.55315e-23			TCONS_00009687_g.10982	590.273	78.1208	1102.43	14.1118	3.81883	0.000351679	0.00443433
TCONS_00021851_g.24993	11628.6	2262.06	20995	9.28139	3.21434	1.6393e-09	1.85437e-08			TCONS_00010837_g.12326	891.9	36.6944	1747.11	47.6123	5.57326	1.68587e-24	6.55315e-23			TCONS_00019013_g.21532	389.594	51.7114	727.477	14.068	3.81435	0.00610609	0.0411226
TCONS_00007545_g.8434	354.812	69.185	640.439	9.2569	3.21053	0.00318449	0.0104236			TCONS_00014160_g.16060	215.056	8.8567	421.254	47.5633	5.57178	5.85702e-16	1.25729e-14			TCONS_00012949_g.14778	70.6687	9.41819	131.919	14.0069	3.80806	0.00173274	0.0157072
TCONS_00015554_g.17679	44.3209	8.6455	79.9963	9.25294	3.20991	0.000227725	0.00102532			TCONS_00007950_g.8940	2180.19	90.2423	4270.15	47.3187	5.56434	4.07439e-28	1.90337e-26			TCONS_00025443_g.29395	68.581	9.24894	127.913	13.83	3.78973	0.000225259	0.00304984
TCONS_00013620_g.15535	11.7607	2.29491	21.2265	9.24938	3.20936	0.00582619	0.0175526			TCONS_00002975_g.3406	913.255	37.8439	1788.67	47.2643	5.56268	3.46493e-08	2.87376e-07			TCONS_00002940_g.3375	532.226	71.8899	992.563	13.8067	3.7873	0.000297723	0.00386242
TCONS_00014828_g.16847	3840.45	750.192	6930.7	9.23857	3.20767	7.43669e-37	8.27365e-35			TCONS_00000987_g.1065	516.631	21.5419	1011.72	46.9654	5.55353	3.69913e-05	0.000170495			TCONS_00026029_g.30069	70.9221	9.58542	132.259	13.7979	3.78638	0.00136051	0.0130735
TCONS_00009486_g.10720	791.619	154.639	1428.6	9.23831	3.20763	1.83449e-16	4.6905e-15			TCONS_00023696_g.27311	16.1119	0.672206	31.5516	46.9374	5.55267	0.0208527	0.046036			TCONS_00000321_g.360	113.777	15.4031	212.15	13.7732	3.78379	0.00565202	0.0386951
TCONS_00011154_g.12677	888.528	173.598	1603.46	9.23664	3.20737	6.98291e-22	2.87466e-20			TCONS_00022680_g.26060	1036.28	43.362	2029.19	46.7966	5.54833	6.93581e-25	2.71987e-23			TCONS_00010836_g.12324	44.9017	6.15719	83.6462	13.5851	3.76396	0.00699379	0.0456142
TCONS_00003929_g.4479	14649.4	2864.62	26434.1	9.22781	3.20599	1.15806e-07	1.01658e-06			TCONS_00007951_g.8941	247.797	10.3791	485.215	46.749	5.54686	2.82442e-18	7.36224e-17			TCONS_00024157_g.27844	155.605	21.3431	289.868	13.5813	3.76355	0.0028278	0.0230394
TCONS_00010363_g.11785	27.8487	5.47064	50.2268	9.18115	3.19868	4.52797e-05	0.000240418			TCONS_00001814_g.2020	45.7172	1.91928	89.5151	46.64	5.54349	4.4274e-06	2.45589e-05			TCONS_00001439_g.1601	19.5434	2.69534	36.3914	13.5016	3.75506	0.0039111	0.0294105
TCONS_00019098_g.21604	2712.94	534.513	4891.36	9.15106	3.19394	1.18468e-05	7.11678e-05			TCONS_00006914_g.7771	327.045	13.7999	640.289	46.398	5.53599	2.98398e-20	8.69109e-19			TCONS_00029815_g.34144	730.719	101.493	1359.95	13.3994	3.74409	0.00101479	0.0104247
TCONS_00010412_g.11852	1816.9	358.467	3275.33	9.13705	3.19173	3.99474e-15	8.93992e-14			TCONS_00033549_g.38250	6008.13	254.207	11762	46.2696	5.53199	1.01137e-27	4.55984e-26			TCONS_00007896_g.8872	65.2925	9.15578	121.429	13.2626	3.72929	0.00742607	0.0478197
TCONS_00010415_g.11861	1816.41	358.467	3274.36	9.13433	3.1913	3.81507e-15	8.57492e-14			TCONS_00031315_g.35805	138.376	5.8628	270.89	46.2048	5.52997	0.00108568	0.00351092			TCONS_00022964_g.26405	691.958	97.0458	1286.87	13.2604	3.72906	0.00406885	0.0303577
TCONS_00019831_g.22567	584.435	115.429	1053.44	9.12635	3.19004	0.000382631	0.00162452			TCONS_00027711_g.31907	1058.17	44.9102	2071.42	46.1237	5.52744	8.1616e-20	2.33547e-18			TCONS_00033959_g.38669	5232.43	754.992	9709.86	12.8609	3.68492	0.00477985	0.0342762
TCONS_00018537_g.21005	839.523	165.863	1513.18	9.12309	3.18952	0.000454923	0.00190157			TCONS_00020290_g.23155	1856.46	79.1003	3633.82	45.9395	5.52166	1.65686e-05	8.19162e-05			TCONS_00020344_g.23203	195.804	28.261	363.347	12.8568	3.68446	0.00142744	0.0135542
TCONS_00009448_g.10678	732.615	144.891	1320.34	9.11263	3.18787	8.88717e-29	5.95805e-27			TCONS_00012684_g.14476	1176.14	50.4391	2301.85	45.6363	5.51211	2.14605e-13	3.54275e-12			TCONS_00028766_g.33040	319.757	46.2041	593.31	12.8411	3.6827	4.81408e-06	0.000107495
TCONS_00018988_g.21508	68.787	13.6278	123.946	9.09513	3.18509	0.00556401	0.0168907			TCONS_00026903_g.31083	470.724	20.1921	921.256	45.6246	5.51174	6.56719e-23	2.22388e-21			TCONS_00025800_g.29794	109.7	16.0341	203.367	12.6834	3.66487	6.13166e-05	0.00101571
TCONS_00034986_g.39739	40.4525	8.04183	72.8631	9.06051	3.17959	1.56751e-06	1.11264e-05			TCONS_00008880_g.10018	397.029	17.0627	776.996	45.5377	5.50899	1.3413e-16	3.03249e-15			TCONS_00003670_g.4181	184.821	27.1447	342.498	12.6175	3.65736	0.00369575	0.0281985
TCONS_00004527_g.5146	1063.46	211.609	1915.3	9.05116	3.1781	1.03715e-10	1.40828e-09			TCONS_00010398_g.11837	11974.2	515.428	23433.1	45.4633	5.50663	4.135e-27	1.81419e-25			TCONS_00026178_g.30274	108.72	16.0656	201.375	12.5345	3.64783	0.000622792	0.00694074
TCONS_00026618_g.30770	1871.28	372.681	3369.88	9.04227	3.17668	1.50854e-06	1.07694e-05			TCONS_00011451_g.13076	2171.97	93.6095	4250.34	45.405	5.50478	7.43015e-22	2.37849e-20			TCONS_00018896_g.21414	55.816	8.25689	103.375	12.5199	3.64615	0.000349736	0.00442062
TCONS_00015417_g.17545	6881.07	1371.19	12391	9.03667	3.17579	6.62748e-38	7.64748e-36			TCONS_00003825_g.4336	5413.09	237.53	10588.6	44.5781	5.47826	1.24439e-10	1.48862e-09			TCONS_00027164_g.31348	339.663	50.4238	628.901	12.4723	3.64066	9.28641e-05	0.00144994
TCONS_00031616_g.36129	1404.18	279.873	2528.48	9.03438	3.17543	0.00442957	0.0138213			TCONS_00037489_g.42477	824.072	36.2578	1611.89	44.4563	5.47431	1.63207e-12	2.42574e-11			TCONS_00030901_g.35296	162.506	24.2762	300.737	12.3881	3.63089	0.000667738	0.00735698
TCONS_00034934_g.39681	3570.98	711.896	6430.06	9.0323	3.17509	1.91943e-35	1.97282e-33			TCONS_00019671_g.22396	3220.66	142.554	6298.77	44.185	5.46549	3.61054e-05	0.000166745			TCONS_00028512_g.32816	88.0045	13.1616	162.847	12.3729	3.62911	0.00244849	0.0206044
TCONS_00002555_g.2880	3055.15	610.423	5499.87	9.00993	3.17152	0.00246924	0.00832739			TCONS_00007096_g.7960	416.265	18.498	814.032	44.0064	5.45964	1.5346e-20	4.5465e-19			TCONS_00001265_g.1390	62.2822	9.32631	115.238	12.3562	3.62717	0.005365	0.0372008
TCONS_00017521_g.19818	10.6583	2.13211	19.1845	8.99791	3.16959	0.012072	0.0324935			TCONS_00025166_g.29087	64.3611	2.86638	125.856	43.9076	5.4564	2.42281e-09	2.43293e-08			TCONS_00035962_g.40798	710.003	106.352	1313.65	12.3519	3.62666	4.983e-05	0.000851838
TCONS_00001572_g.1737	647.74	129.622	1165.86	8.99433	3.16902	7.62933e-29	5.13697e-27			TCONS_00020818_g.23783	24416.4	1089.16	47743.6	43.8352	5.45402	1.75808e-26	7.49093e-25			TCONS_00003315_g.3804	1251.79	188.784	2314.79	12.2616	3.61608	0.00015594	0.00224418
TCONS_00001937_g.2160	1526.97	307.457	2746.48	8.93287	3.15912	7.33866e-05	0.00037294			TCONS_00016034_g.18206	470.646	21.0587	920.233	43.6984	5.44951	9.95348e-21	2.96872e-19			TCONS_00005783_g.6512	1165.17	176.052	2154.29	12.2367	3.61314	0.00491258	0.0348172
TCONS_00019390_g.22030	362.424	73.1228	651.725	8.91275	3.15587	4.79608e-09	5.09655e-08			TCONS_00009214_g.10401	123.608	5.53147	241.684	43.6926	5.44932	1.22414e-05	6.22078e-05			TCONS_00008393_g.9464	135.282	20.4617	250.102	12.2229	3.61152	0.00136022	0.0130735
TCONS_00023745_g.27366	331.755	67.0978	596.411	8.88869	3.15197	0.00497094	0.0152755			TCONS_00016181_g.18362	15799	716.626	30881.4	43.0928	5.42938	3.11584e-27	1.37092e-25			TCONS_00022170_g.25427	97.3417	14.8924	179.791	12.0727	3.59367	0.000880919	0.00929283
TCONS_00013718_g.15634	51.6533	10.4529	92.8536	8.88305	3.15106	6.23457e-06	3.94297e-05			TCONS_00023635_g.27236	4364.15	198.164	8530.13	43.0458	5.4278	1.42912e-21	4.45078e-20			TCONS_00026213_g.30319	937.927	144.371	1731.48	11.9933	3.58415	0.000383764	0.00477671
TCONS_00016516_g.18733	1842.06	372.958	3311.16	8.87811	3.15025	0.000619559	0.00249787			TCONS_00009625_g.10902	1110.57	50.6269	2170.52	42.8728	5.42199	3.92899e-24	1.48589e-22			TCONS_00027401_g.31613	5736.29	883.879	10588.7	11.9798	3.58253	6.98037e-06	0.000150134
TCONS_00026028_g.30068	1788.02	363.406	3212.63	8.84032	3.1441	5.82805e-06	3.70702e-05			TCONS_00019013_g.21532	2269.78	103.661	4435.89	42.7924	5.41928	1.70854e-26	7.28983e-25			TCONS_00006263_g.7032	341.249	52.7543	629.744	11.9373	3.57741	0.000699704	0.00766558
TCONS_00008245_g.9298	20.8498	4.24135	37.4582	8.83167	3.14269	0.000310973	0.00135285			TCONS_00002387_g.2668	520.712	23.8181	1017.61	42.724	5.41698	5.05022e-21	1.53883e-19			TCONS_00013144_g.14998	185.23	28.8126	341.648	11.8576	3.56774	0.00170082	0.0154903
TCONS_00015810_g.17922	13774.1	2802.01	24746.1	8.83156	3.14267	0.00241356	0.00817066			TCONS_00037419_g.42410	142.037	6.5028	277.57	42.6847	5.41565	4.80094e-14	8.58826e-13			TCONS_00037501_g.42493	2891.58	451.354	5331.81	11.8129	3.56229	6.26152e-05	0.0010339
TCONS_00012684_g.14476	1395.65	285.21	2506.09	8.78681	3.13534	2.13167e-23	9.97995e-22			TCONS_00021449_g.24519	71.3795	3.27149	139.488	42.6373	5.41404	1.34956e-07	1.00509e-06			TCONS_00010530_g.11990	396.593	61.9345	731.252	11.8069	3.56155	2.17863e-05	0.000413994
TCONS_00017595_g.19884	2758.72	563.992	4953.44	8.78282	3.13468	2.49356e-07	2.07897e-06			TCONS_00018896_g.21414	339.849	15.6302	664.067	42.4862	5.40892	0.000820401	0.0027455			TCONS_00012620_g.14392	62.8409	9.87737	115.804	11.7242	3.55142	0.000801188	0.00860579
TCONS_00010024_g.11361	139.368	28.5323	250.203	8.76913	3.13243	0.0126005	0.033584			TCONS_00015711_g.17834	132.311	6.10081	258.522	42.375	5.40514	0.00784483	0.0199005			TCONS_00016292_g.18472	143.461	22.5552	264.368	11.7209	3.55101	0.000791598	0.00851286
TCONS_00032534_g.37141	74.3062	15.2257	133.387	8.76062	3.13103	9.50819e-10	1.1209e-08			TCONS_00008943_g.10106	6077.52	281.26	11873.8	42.2163	5.39973	9.44157e-27	4.07327e-25			TCONS_00032383_g.36982	110.261	17.3816	203.14	11.6871	3.54684	0.000431795	0.00526334
TCONS_00014815_g.16831	4204.89	864.081	7545.69	8.73262	3.12641	6.17199e-08	5.62474e-07			TCONS_00001417_g.1577	15.9801	0.741888	31.2184	42.0797	5.39505	0.00212996	0.00640329			TCONS_00034106_g.38763	4145.12	658.683	7631.55	11.5861	3.53432	0.00155363	0.01446
TCONS_00023133_g.26600	1757.79	361.607	3153.97	8.7221	3.12468	5.169e-05	0.000270977			TCONS_00001417_g.1578	15.9801	0.741888	31.2184	42.0797	5.39505	0.00212996	0.00640329			TCONS_00026472_g.30626	430.116	68.9073	791.325	11.4839	3.52154	2.52324e-05	0.000470535
TCONS_00023306_g.26865	33896.5	6994.49	60798.5	8.69234	3.11975	1.23949e-37	1.40929e-35			TCONS_00012180_g.13873	15778.5	734.151	30822.9	41.9845	5.39178	3.86949e-26	1.61545e-24			TCONS_00013314_g.15168	10961.5	1763.8	20159.2	11.4294	3.51468	4.30951e-06	9.72984e-05
TCONS_00022328_g.25629	1175.01	242.504	2107.51	8.69061	3.11946	2.99754e-19	9.92996e-18			TCONS_00026476_g.30630	217.157	10.1344	424.18	41.8555	5.38735	7.92734e-17	1.8296e-15			TCONS_00022507_g.25841	85.1566	13.7342	156.579	11.4006	3.51104	0.00269721	0.0221664
TCONS_00023433_g.27011	2031.26	420.169	3642.35	8.66878	3.11583	3.34786e-10	4.24674e-09			TCONS_00009809_g.11125	75.5475	3.5498	147.545	41.5644	5.37728	1.52955e-07	1.12803e-06			TCONS_00021681_g.24806	284.403	46.1526	522.653	11.3245	3.50137	0.00419368	0.0310333
TCONS_00025272_g.29221	124.332	25.7244	222.939	8.66646	3.11544	6.88618e-14	1.37017e-12			TCONS_00035889_g.40730	130.687	6.16	255.213	41.4308	5.37263	8.95081e-05	0.000376468			TCONS_00002955_g.3387	413.456	67.4155	759.497	11.2659	3.49389	0.00190382	0.0167201
TCONS_00036062_g.40946	10.5068	2.17875	18.8349	8.6448	3.11183	0.0151739	0.0392814			TCONS_00028370_g.32666	513.432	24.2517	1002.61	41.342	5.36953	3.729e-17	8.90454e-16			TCONS_00030849_g.35250	143.529	23.516	263.542	11.2069	3.48632	0.00215073	0.0185525
TCONS_00003019_g.3448	2585.14	536.349	4633.93	8.63976	3.11099	2.9075e-07	2.39577e-06			TCONS_00027021_g.31189	325.942	15.453	636.43	41.1848	5.36404	1.18191e-17	2.94696e-16			TCONS_00033008_g.37631	285.411	46.9799	523.842	11.1503	3.47902	0.000136748	0.00200295
TCONS_00002466_g.2765	38.2091	7.92745	68.4907	8.63969	3.11098	2.85117e-06	1.93824e-05			TCONS_00001439_g.1601	118.09	5.67438	230.506	40.6222	5.3442	1.43554e-11	1.92018e-10			TCONS_00038015_g.43079	492.766	81.54	903.992	11.0865	3.47073	0.0011182	0.0112851
TCONS_00027443_g.31660	119.869	24.8717	214.867	8.63899	3.11086	0.00570347	0.0172398			TCONS_00008977_g.10137	70.2897	3.38008	137.199	40.5906	5.34307	0.000745845	0.00251362			TCONS_00008875_g.10013	831.087	137.721	1524.45	11.0691	3.46847	0.00328527	0.0257838
TCONS_00027443_g.31661	119.869	24.8717	214.867	8.63899	3.11086	0.00570347	0.0172398			TCONS_00031195_g.35643	3153.94	151.859	6156.01	40.5378	5.3412	9.73375e-07	6.10826e-06			TCONS_00025418_g.29377	1803.75	298.986	3308.52	11.0658	3.46804	0.000879686	0.00928851
TCONS_00019968_g.22757	4868.6	1013.34	8723.85	8.60899	3.10584	0.00680572	0.0199877			TCONS_00037231_g.42255	2998.88	145.22	5852.54	40.3012	5.33275	6.05389e-25	2.38307e-23			TCONS_00030097_g.34401	277.571	46.0927	509.049	11.044	3.4652	0.000901345	0.00948892
TCONS_00024612_g.28432	7622.18	1587.13	13657.2	8.60496	3.10517	1.69814e-36	1.83021e-34			TCONS_00029745_g.34066	120.308	5.85041	234.766	40.128	5.32654	1.28387e-11	1.73e-10			TCONS_00011325_g.12892	211.576	35.2076	387.944	11.0188	3.46189	0.000568731	0.00647564
TCONS_00033688_g.38368	11.4577	2.38729	20.5281	8.59889	3.10415	0.0122562	0.0329151			TCONS_00021996_g.25193	81.9428	4.04604	159.84	39.5052	5.30397	0.000577932	0.0020064			TCONS_00011324_g.12890	211.576	35.2076	387.944	11.0188	3.46189	0.000568731	0.00647564
TCONS_00037648_g.42672	2042.72	427.587	3657.84	8.55462	3.0967	1.73097e-08	1.7144e-07			TCONS_00019814_g.22553	897.783	44.4912	1751.07	39.3578	5.29858	7.7608e-24	2.86245e-22			TCONS_00038099_g.43169	1167.53	194.632	2140.43	10.9973	3.45908	0.00159199	0.014733
TCONS_00034824_g.39520	2944.76	616.621	5272.9	8.55129	3.09614	0.00196815	0.00685265			TCONS_00015417_g.17545	4852.33	242.215	9462.44	39.0662	5.28785	1.58835e-07	1.16427e-06			TCONS_00024736_g.28586	111.683	18.6402	204.727	10.9831	3.45721	0.00306588	0.0244647
TCONS_00012990_g.14823	4579.39	961.272	8197.51	8.52778	3.09217	0.00116716	0.00432065			TCONS_00015232_g.17335	148.299	7.42018	289.178	38.9719	5.28436	3.88235e-14	7.01378e-13			TCONS_00013521_g.15383	1690.34	282.533	3098.15	10.9656	3.45492	0.00323286	0.0254628
TCONS_00027598_g.31827	168.661	35.4601	301.862	8.51271	3.08962	3.36596e-16	8.292e-15			TCONS_00038311_g.43464	1767.09	88.6563	3445.52	38.8638	5.28035	2.55625e-08	2.17657e-07			TCONS_00016623_g.18843	191.929	32.2056	351.652	10.919	3.44877	0.000400734	0.00496203
TCONS_00027598_g.31828	168.661	35.4601	301.862	8.51271	3.08962	3.36596e-16	8.292e-15			TCONS_00007139_g.8011	889.043	44.6168	1733.47	38.8524	5.27993	6.16535e-06	3.34282e-05			TCONS_00006579_g.7394	661.597	111.095	1212.1	10.9105	3.44764	0.000151371	0.00218715
TCONS_00003825_g.4336	6370.97	1343.31	11398.6	8.4855	3.085	3.78423e-07	3.06291e-06			TCONS_00012113_g.13810	344.459	17.3422	671.577	38.7251	5.2752	3.02386e-06	1.72771e-05			TCONS_00009046_g.10218	63.9892	10.7577	117.221	10.8964	3.44578	0.000920485	0.00962503
TCONS_00021905_g.25067	7625.81	1611.01	13640.6	8.46711	3.08187	0.000538953	0.00220352			TCONS_00001074_g.1161	678.668	34.3465	1322.99	38.5189	5.2675	6.3791e-21	1.92484e-19			TCONS_00028963_g.33235	281.653	47.576	515.73	10.8401	3.43831	0.0037302	0.0283497
TCONS_00014730_g.16729	4451.93	945.504	7958.35	8.41704	3.07331	0.00364824	0.0117142			TCONS_00006343_g.7139	126.919	6.42326	247.415	38.5186	5.26748	9.34271e-05	0.00039099			TCONS_00002105_g.2358	868.51	147.862	1589.16	10.7475	3.42594	6.99878e-07	1.90442e-05
TCONS_00027579_g.31809	14.1005	3.01294	25.188	8.35994	3.06349	0.00430959	0.0135203			TCONS_00014172_g.16073	688.361	34.9556	1341.77	38.3848	5.26246	1.04739e-14	1.98832e-13			TCONS_00002106_g.2359	868.51	147.862	1589.16	10.7475	3.42594	6.99878e-07	1.90442e-05
TCONS_00012202_g.13902	4159.7	888.888	7430.52	8.35934	3.06339	7.60974e-06	4.73265e-05			TCONS_00025091_g.29006	4193.81	214.174	8173.45	38.1626	5.25409	1.88733e-23	6.63001e-22			TCONS_00019722_g.22455	598.073	101.992	1094.15	10.7278	3.42328	0.00654529	0.0432349
TCONS_00027955_g.32167	389.996	83.3742	696.619	8.35533	3.0627	0.013787	0.0362056			TCONS_00023686_g.27300	3380.2	172.888	6587.51	38.1028	5.25182	8.10212e-26	3.34647e-24			TCONS_00023270_g.26831	937.772	160.134	1715.41	10.7123	3.4212	3.21228e-06	7.50251e-05
TCONS_00019814_g.22553	1171.4	251.65	2091.16	8.30978	3.05481	1.58862e-30	1.21455e-28			TCONS_00027598_g.31827	122.286	6.25978	238.312	38.0703	5.25059	1.40282e-12	2.09403e-11			TCONS_00016405_g.18586	1268.01	216.732	2319.28	10.7012	3.41969	0.000275857	0.00362119
TCONS_00032387_g.36987	156.776	33.6985	279.853	8.30462	3.05391	0.000449257	0.00188037			TCONS_00027598_g.31828	122.286	6.25978	238.312	38.0703	5.25059	1.40282e-12	2.09403e-11			TCONS_00035085_g.39854	35.6055	6.11048	65.1006	10.6539	3.41331	0.00474111	0.0340928
TCONS_00022090_g.25325	185.366	39.9813	330.75	8.27263	3.04835	0.00415281	0.0130601			TCONS_00036666_g.41602	1706.41	87.7113	3325.12	37.9098	5.2445	2.77985e-08	2.34571e-07			TCONS_00035085_g.39853	35.6055	6.11048	65.1006	10.6539	3.41331	0.00474111	0.0340928
TCONS_00010136_g.11497	4169.89	900.896	7438.89	8.25721	3.04565	1.66449e-22	7.37028e-21			TCONS_00024588_g.28399	46.8485	2.41313	91.2839	37.8281	5.24139	1.12876e-06	6.97051e-06			TCONS_00035085_g.39852	35.6055	6.11048	65.1006	10.6539	3.41331	0.00474111	0.0340928
TCONS_00026251_g.30369	1600.59	347.371	2853.8	8.21543	3.03834	0.0105623	0.0290367			TCONS_00020972_g.23976	772.526	39.9763	1505.08	37.6492	5.23455	4.7808e-09	4.62701e-08			TCONS_00035085_g.39855	35.6055	6.11048	65.1006	10.6539	3.41331	0.00474111	0.0340928
TCONS_00033063_g.37687	12041.5	2622.22	21460.8	8.18421	3.03284	9.66389e-09	9.99224e-08			TCONS_00035379_g.40191	130.6	6.76821	254.432	37.5923	5.23236	4.04422e-11	5.17523e-10			TCONS_00035111_g.39927	144.531	24.9164	264.146	10.6013	3.40617	0.000162359	0.00231996
TCONS_00012707_g.14506	15.3143	3.33765	27.291	8.17671	3.03152	0.00245071	0.00827658			TCONS_00019971_g.22760	478.627	24.9723	932.281	37.3327	5.22237	0.000958241	0.00314936			TCONS_00034982_g.39733	648.163	111.83	1184.5	10.5919	3.40489	0.00013786	0.00201638
TCONS_00021741_g.24873	4740.15	1035.27	8445.03	8.15729	3.02809	0.0139171	0.0365069			TCONS_00028641_g.32943	621.997	32.4701	1211.52	37.312	5.22157	2.12665e-20	6.27656e-19			TCONS_00012085_g.13804	395.923	68.3773	723.469	10.5805	3.40334	0.000911933	0.00955364
TCONS_00036661_g.41597	393.375	86.073	700.676	8.14049	3.02512	0.000205505	0.000934361			TCONS_00037229_g.42252	22.2945	1.16458	43.4245	37.2877	5.22063	0.000706773	0.00239836			TCONS_00031557_g.36062	153.804	26.7051	280.903	10.5187	3.39488	0.00147215	0.0139105
TCONS_00010398_g.11837	13333.2	2917.69	23748.7	8.13954	3.02495	2.52326e-20	9.26624e-19			TCONS_00015047_g.17125	382.489	20.0824	744.896	37.0921	5.21304	1.82605e-08	1.60142e-07			TCONS_00004527_g.5146	108.555	18.855	198.256	10.5148	3.39435	0.00774149	0.0493992
TCONS_00021752_g.24892	44.0414	9.66534	78.4174	8.11326	3.02028	1.78223e-06	1.25244e-05			TCONS_00019390_g.22030	245.213	12.9082	477.518	36.9934	5.2092	5.37417e-16	1.15685e-14			TCONS_00019225_g.21822	189.367	33.0989	345.636	10.4425	3.38439	0.000135106	0.00198546
TCONS_00029916_g.34235	43.4701	9.57119	77.369	8.08353	3.01499	0.0130057	0.0344597			TCONS_00016046_g.18221	300.223	15.8648	584.581	36.8477	5.2035	3.22668e-16	7.08226e-15			TCONS_00010799_g.12279	841.12	147.38	1534.86	10.4143	3.38049	0.00109383	0.011097
TCONS_00000539_g.596	3460.11	762.567	6157.66	8.07492	3.01345	9.73592e-30	6.93126e-28			TCONS_00032884_g.37517	260.132	13.9394	506.324	36.3233	5.18282	6.81064e-09	6.40179e-08			TCONS_00007755_g.8693	268.399	47.0727	489.725	10.4036	3.37901	0.000100952	0.00155584
TCONS_00020972_g.23976	1023.48	226.235	1820.72	8.04792	3.00862	7.6037e-29	5.13085e-27			TCONS_00024021_g.27674	52.9127	2.8418	102.984	36.2388	5.17946	0.000684957	0.00233147			TCONS_00009043_g.10211	97.7511	17.2246	178.278	10.3502	3.37158	0.00043019	0.00526334
TCONS_00034619_g.39318	22.1193	4.88986	39.3487	8.047	3.00845	0.000561374	0.00228615			TCONS_00029735_g.34055	464.551	25.0236	904.079	36.1291	5.17509	6.66334e-19	1.80673e-17			TCONS_00008690_g.9822	531.643	93.9063	969.379	10.3228	3.36777	0.00178278	0.0158793
TCONS_00024140_g.27826	626.649	138.588	1114.71	8.04333	3.00779	4.68167e-26	2.61836e-24			TCONS_00010257_g.11647	2891.46	156.957	5625.96	35.8439	5.16365	9.6827e-24	3.52107e-22			TCONS_00024585_g.28394	786.108	139.054	1433.16	10.3065	3.36548	0.000168715	0.00239422
TCONS_00032755_g.37383	115.742	25.6329	205.852	8.03077	3.00554	3.3626e-05	0.000183791			TCONS_00030130_g.34451	219.198	11.9001	426.495	35.8398	5.16349	6.64654e-15	1.29666e-13			TCONS_00002060_g.2304	159.2	28.2217	290.179	10.2821	3.36206	0.00153353	0.0143245
TCONS_00005299_g.5975	46261.8	10281.6	82242	7.99892	2.99981	4.70021e-35	4.75226e-33			TCONS_00005704_g.6427	178.811	9.73172	347.89	35.7481	5.15979	9.80436e-09	8.89244e-08			TCONS_00008108_g.9129	158.842	28.4859	289.198	10.1523	3.34374	0.000413981	0.00509552
TCONS_00002778_g.3159	438.39	97.9945	778.786	7.94725	2.99046	1.55865e-07	1.33648e-06			TCONS_00018533_g.21002	964.984	52.5238	1877.44	35.7446	5.15965	3.59438e-15	7.22112e-14			TCONS_00007205_g.8057	451.639	81.0899	822.189	10.1392	3.34188	0.000118221	0.0017752
TCONS_00022350_g.25654	333.236	74.5404	591.932	7.94109	2.98934	3.85203e-12	6.30296e-11			TCONS_00019098_g.21604	1734.77	94.4286	3375.11	35.7424	5.15957	1.93877e-23	6.80301e-22			TCONS_00000068_g.85	273.623	49.1374	498.109	10.1371	3.34157	0.00101436	0.0104237
TCONS_00007346_g.8204	249.793	56.1107	443.475	7.90357	2.9825	2.57921e-06	1.76418e-05			TCONS_00019722_g.22455	3491.88	190.904	6792.85	35.5825	5.1531	4.17071e-06	2.32724e-05			TCONS_00011962_g.13680	640.166	115.32	1165.01	10.1024	3.33662	0.00152938	0.0142901
TCONS_00019081_g.21597	823.68	185.211	1462.15	7.89453	2.98085	2.20537e-27	1.34225e-25			TCONS_00023749_g.27370	674.609	36.9387	1312.28	35.5258	5.1508	1.49446e-09	1.54009e-08			TCONS_00002252_g.2518	926.616	167.256	1685.98	10.0802	3.33346	0.000520551	0.00605307
TCONS_00007085_g.7946	12766	2873.2	22658.8	7.88625	2.97934	0.00543133	0.016525			TCONS_00035049_g.39798	1130.88	62.2959	2199.46	35.3067	5.14187	0.000114148	0.000466873			TCONS_00002252_g.2516	926.616	167.256	1685.98	10.0802	3.33346	0.000520551	0.00605307
TCONS_00006167_g.6919	4317.48	973.068	7661.9	7.87396	2.97709	7.34428e-33	6.55076e-31			TCONS_00030574_g.34950	2068.38	115.166	4021.59	34.9201	5.12598	1.39287e-07	1.03536e-06			TCONS_00011146_g.12670	124.55	22.6862	226.414	9.98026	3.31908	0.00691178	0.045223
TCONS_00011371_g.12950	47.974	10.8242	85.1238	7.86419	2.9753	0.00348823	0.0112739			TCONS_00018609_g.21072	55.3734	3.08849	107.658	34.8579	5.12341	0.0128919	0.0304518			TCONS_00037282_g.42296	342.087	62.4175	621.757	9.96126	3.31633	0.000112628	0.00170383
TCONS_00035507_g.40304	1314.65	297.311	2331.99	7.84358	2.97151	0.00455697	0.0141661			TCONS_00003929_g.4479	9072.81	506.475	17639.1	34.8273	5.12215	2.20964e-24	8.48279e-23			TCONS_00007144_g.8017	566.828	104.814	1028.84	9.81586	3.29511	0.000223302	0.00303012
TCONS_00028104_g.32333	79.0967	17.9148	140.279	7.8303	2.96907	1.3325e-09	1.52905e-08			TCONS_00010256_g.11646	3219.23	179.82	6258.63	34.805	5.12122	1.64191e-23	5.82061e-22			TCONS_00008475_g.9557	373.14	69.0625	677.218	9.80586	3.29364	0.000902697	0.0094998
TCONS_00009450_g.10679	352.788	80.0048	625.57	7.81916	2.96701	9.22655e-21	3.48409e-19			TCONS_00003341_g.3823	151.808	8.48751	295.129	34.7721	5.11986	5.10187e-05	0.000227574			TCONS_00022556_g.25911	2543.89	474.176	4613.61	9.72974	3.2824	4.52983e-05	0.000783006
TCONS_00005244_g.5922	29.2023	6.62777	51.7768	7.8121	2.96571	0.0130754	0.0346268			TCONS_00007325_g.8193	8395.51	470.181	16320.8	34.7118	5.11736	3.11415e-24	1.18816e-22			TCONS_00005832_g.6566	63.1701	11.8056	114.535	9.7017	3.27824	0.000464703	0.00558238
TCONS_00027429_g.31645	2373.35	538.964	4207.74	7.80709	2.96478	1.02105e-06	7.52274e-06			TCONS_00016659_g.18889	445.324	24.9775	865.67	34.658	5.11512	5.41703e-10	5.9333e-09			TCONS_00008110_g.9132	159.508	29.8187	289.198	9.69855	3.27777	0.000506191	0.00592909
TCONS_00005235_g.5915	1395.56	317.495	2473.63	7.7911	2.96183	5.5874e-30	4.10978e-28			TCONS_00033503_g.38201	2311.55	130.152	4492.94	34.5207	5.10939	1.62036e-23	5.76398e-22			TCONS_00001538_g.1715	83.3629	15.6101	151.116	9.68062	3.2751	0.000523788	0.00608184
TCONS_00029367_g.33669	433.898	98.9158	768.88	7.77308	2.95849	0.00405354	0.0128037			TCONS_00017507_g.19807	61.1245	3.44774	118.801	34.4577	5.10676	0.000296795	0.00109468			TCONS_00019450_g.22108	2457.27	460.257	4454.28	9.6778	3.27468	0.000741982	0.00809727
TCONS_00029367_g.33670	433.898	98.9158	768.88	7.77308	2.95849	0.00405354	0.0128037			TCONS_00017448_g.19764	14648.5	828.081	28469	34.3795	5.10348	5.38111e-24	1.99661e-22			TCONS_00023349_g.26906	361.45	68.3408	654.559	9.57787	3.25971	0.00114754	0.011536
TCONS_00012620_g.14392	498.756	113.731	883.781	7.77082	2.95807	1.69392e-08	1.68146e-07			TCONS_00016649_g.18875	1104.64	62.5979	2146.69	34.2933	5.09985	1.12069e-21	3.53639e-20			TCONS_00007583_g.8467	375.085	71.3578	678.812	9.51279	3.24987	8.84504e-05	0.00139028
TCONS_00005808_g.6537	32.623	7.44084	57.8052	7.76863	2.95766	0.000995714	0.0037696			TCONS_00033008_g.37631	1624.73	92.1787	3157.28	34.2518	5.09811	3.28534e-09	3.25169e-08			TCONS_00029596_g.33918	124.549	23.7049	225.393	9.50828	3.24919	0.00308668	0.0245863
TCONS_00003154_g.3623	340.99	77.9009	604.079	7.75446	2.95503	3.49712e-08	3.30291e-07			TCONS_00021823_g.24963	1982.06	112.55	3851.57	34.2211	5.09681	8.50516e-07	5.38082e-06			TCONS_00019827_g.22563	49.6942	9.58477	89.8036	9.3694	3.22796	0.00468079	0.0338241
TCONS_00021968_g.25154	1351.38	309.039	2393.72	7.74567	2.95339	3.0442e-11	4.49533e-10			TCONS_00028508_g.32808	28089.2	1598.52	54579.9	34.1441	5.09356	4.34891e-16	9.44008e-15			TCONS_00026382_g.30516	760.587	146.883	1374.29	9.35634	3.22594	0.00115206	0.0115627
TCONS_00018091_g.20444	39.724	9.08457	70.3635	7.74539	2.95334	2.88794e-05	0.000160476			TCONS_00026029_g.30069	374.433	21.4994	727.366	33.8318	5.08031	2.31295e-17	5.64925e-16			TCONS_00026366_g.30494	70.6342	13.648	127.621	9.35088	3.2251	0.00484173	0.0344411
TCONS_00035882_g.40724	32.4861	7.46283	57.5094	7.70611	2.946	0.00828022	0.0236796			TCONS_00026075_g.30123	38057.1	2185.62	73928.5	33.825	5.08002	0.00032737	0.00119643			TCONS_00019159_g.21689	571.838	110.605	1033.07	9.3402	3.22345	0.00209464	0.0181712
TCONS_00008912_g.10071	500.823	115.068	886.578	7.70481	2.94576	1.29605e-23	6.2371e-22			TCONS_00026076_g.30132	38057.1	2185.62	73928.5	33.825	5.08002	0.00032737	0.00119643			TCONS_00012869_g.14685	425.61	82.8533	768.367	9.27383	3.21317	0.00211258	0.0182892
TCONS_00022507_g.25841	674.632	155.17	1194.09	7.69539	2.944	4.87555e-14	9.84626e-13			TCONS_00026076_g.30133	38057.1	2185.62	73928.5	33.825	5.08002	0.00032737	0.00119643			TCONS_00015156_g.17255	195.52	38.1012	352.939	9.2632	3.21151	3.00666e-05	0.000549119
TCONS_00030626_g.34999	629.123	144.707	1113.54	7.69509	2.94394	3.84506e-25	2.05423e-23			TCONS_00026076_g.30136	38057.1	2185.62	73928.5	33.825	5.08002	0.00032737	0.00119643			TCONS_00000120_g.156	1091.03	212.62	1969.45	9.26278	3.21145	0.00632943	0.0422139
TCONS_00038490_g.43720	45.3317	10.4291	80.2342	7.69327	2.9436	1.01314e-06	7.46981e-06			TCONS_00026076_g.30139	38057.1	2185.62	73928.5	33.825	5.08002	0.00032737	0.00119643			TCONS_00000121_g.157	1091.03	212.62	1969.45	9.26278	3.21145	0.00632943	0.0422139
TCONS_00009807_g.11122	479.906	110.627	849.184	7.6761	2.94037	0.0151857	0.0393065			TCONS_00026076_g.30142	38057.1	2185.62	73928.5	33.825	5.08002	0.00032737	0.00119643			TCONS_00034763_g.39461	168.272	32.7938	303.751	9.26242	3.21139	0.00248349	0.0208706
TCONS_00002774_g.3156	2125.46	490.395	3760.52	7.66836	2.93892	3.7615e-15	8.47907e-14			TCONS_00013097_g.14941	19.2482	1.11235	37.384	33.6082	5.07074	0.00778784	0.0197815			TCONS_00025534_g.29484	602.936	117.653	1088.22	9.2494	3.20936	0.000645039	0.00717062
TCONS_00005783_g.6512	9042.44	2090.48	15994.4	7.65105	2.93566	0.000185815	0.000855616			TCONS_00004769_g.5423	413.766	23.9773	803.555	33.5131	5.06666	2.13932e-16	4.7775e-15			TCONS_00012294_g.14017	186.017	36.3181	335.716	9.24376	3.20848	0.00065494	0.00725986
TCONS_00036537_g.41472	428.129	99.3856	756.872	7.61552	2.92894	1.74801e-13	3.32669e-12			TCONS_00010412_g.11852	1091.83	63.3198	2120.33	33.4861	5.06549	2.11868e-21	6.56536e-20			TCONS_00021767_g.24907	439.266	86.1177	792.415	9.20153	3.20187	0.00190677	0.0167412
TCONS_00002672_g.3041	1136.13	263.81	2008.44	7.61322	2.92851	0.000549561	0.00224275			TCONS_00010415_g.11861	1090.76	63.3198	2118.2	33.4523	5.06404	2.1605e-21	6.67495e-20			TCONS_00012867_g.14683	426.014	83.6613	768.367	9.18426	3.19916	0.0021785	0.0187031
TCONS_00036311_g.41231	1937.97	450.98	3424.95	7.59448	2.92495	0.000301249	0.00131553			TCONS_00018657_g.21137	82.0957	4.77327	159.418	33.3981	5.06169	6.84516e-10	7.40858e-09			TCONS_00033027_g.37648	44.4548	8.737	80.1726	9.17621	3.1979	0.00194349	0.0170299
TCONS_00024380_g.28130	11051.7	2571.91	19531.5	7.59415	2.92489	2.25203e-32	1.93102e-30			TCONS_00017180_g.19470	719.354	41.8379	1396.87	33.3877	5.06125	0.000833361	0.00278346			TCONS_00025356_g.29303	192.591	38.0701	347.112	9.11769	3.18867	0.00220896	0.018928
TCONS_00027577_g.31808	14745.5	3434.78	26056.3	7.58602	2.92334	8.68906e-24	4.23404e-22			TCONS_00002512_g.2800	2449.48	143.003	4755.97	33.2578	5.05562	1.0015e-08	9.05172e-08			TCONS_00029126_g.33409	304.251	60.4729	548.029	9.06238	3.17989	0.000780257	0.00841717
TCONS_00026029_g.30069	520.288	121.637	918.939	7.55477	2.91739	5.56972e-06	3.56242e-05			TCONS_00030566_g.34939	556.289	32.4815	1080.1	33.2527	5.0554	4.95691e-05	0.000221745			TCONS_00013864_g.15800	753.801	150.205	1357.4	9.03698	3.17584	0.00175835	0.015799
TCONS_00022811_g.26212	1758.03	413.627	3102.42	7.50055	2.907	1.22408e-30	9.42814e-29			TCONS_00012692_g.14488	13.1539	0.769456	25.5384	33.1902	5.05269	0.00761298	0.0193913			TCONS_00002165_g.2418	177.092	35.3182	318.866	9.02837	3.17447	0.00541505	0.037395
TCONS_00020847_g.23839	9246.7	2177.61	16315.8	7.49254	2.90545	0.00135436	0.00495046			TCONS_00007103_g.7971	1220.12	71.3778	2368.86	33.1875	5.05257	8.86172e-10	9.48923e-09			TCONS_00029435_g.33745	871.704	174.356	1569.05	8.99911	3.16978	0.00184189	0.0162695
TCONS_00013253_g.15108	19.7786	4.65844	34.8987	7.49151	2.90526	0.00120256	0.00443742			TCONS_00015886_g.18033	2890.31	170.294	5610.33	32.9449	5.04198	5.74866e-10	6.2943e-09			TCONS_00010960_g.12447	1030.86	207.92	1853.8	8.91592	3.15638	0.00215589	0.0185862
TCONS_00022119_g.25362	579.881	136.58	1023.18	7.49143	2.90524	7.26198e-22	2.9777e-20			TCONS_00003130_g.3603	557.564	32.8699	1082.26	32.9255	5.04113	8.28017e-19	2.23536e-17			TCONS_00012599_g.14364	347.083	70.1422	624.024	8.89655	3.15325	0.00261598	0.0216148
TCONS_00030794_g.35179	1514.07	356.798	2671.35	7.48701	2.90439	1.67306e-15	3.91642e-14			TCONS_00005761_g.6495	2513.33	148.373	4878.29	32.8787	5.03908	1.02123e-21	3.23569e-20			TCONS_00029188_g.33465	211.969	42.8569	381.08	8.89191	3.15249	0.000981181	0.0101501
TCONS_00024538_g.28327	1201.38	283.298	2119.46	7.48136	2.9033	3.70979e-06	2.47266e-05			TCONS_00004287_g.4880	39.9416	2.36608	77.5171	32.7618	5.03394	1.62679e-06	9.70786e-06			TCONS_00019217_g.21813	319.391	64.618	574.163	8.88549	3.15145	0.0049241	0.0348669
TCONS_00024122_g.27806	8216.67	1940.93	14492.4	7.46672	2.90047	0.000104279	0.000509736			TCONS_00025529_g.29480	177.596	10.6026	344.589	32.5003	5.02238	2.97996e-14	5.45019e-13			TCONS_00030488_g.34848	907.166	184.242	1630.09	8.84758	3.14528	0.000262697	0.00346164
TCONS_00023766_g.27387	248.196	58.7223	437.67	7.45323	2.89787	0.0197391	0.0491419			TCONS_00014313_g.16261	1717.33	102.793	3331.87	32.4133	5.01851	7.15971e-17	1.66607e-15			TCONS_00037920_g.42965	1534.68	312.795	2756.57	8.81272	3.13959	0.00102404	0.0105093
TCONS_00000718_g.809	489.118	115.831	862.404	7.44537	2.89634	4.06366e-23	1.87982e-21			TCONS_00031407_g.35906	236.186	14.1462	458.227	32.3923	5.01758	9.86931e-09	8.93306e-08			TCONS_00010110_g.11466	1652.33	336.797	2967.86	8.81202	3.13947	6.22247e-05	0.00102816
TCONS_00025091_g.29006	5105.64	1211.68	8999.6	7.42736	2.89285	1.38096e-31	1.12212e-29			TCONS_00035012_g.39764	215.673	12.9415	418.404	32.3304	5.01482	6.09261e-14	1.07257e-12			TCONS_00013905_g.15851	825.537	168.336	1482.74	8.80822	3.13885	0.000586832	0.00662851
TCONS_00036901_g.41870	10.9257	2.59585	19.2556	7.41784	2.891	0.0167509	0.0426465			TCONS_00018982_g.21500	17466.7	1048.56	33884.9	32.3158	5.01417	1.74283e-11	2.30438e-10			TCONS_00021215_g.24267	2026.52	413.64	3639.39	8.79847	3.13725	0.00452747	0.0329932
TCONS_00004552_g.5167	625.277	149.212	1101.34	7.38106	2.88383	2.57367e-05	0.000144617			TCONS_00005832_g.6566	371.949	22.5734	721.324	31.9546	4.99795	8.7054e-16	1.84827e-14			TCONS_00014601_g.16582	448.252	91.602	804.902	8.78695	3.13536	0.00340877	0.0265114
TCONS_00031647_g.36159	19.8093	4.72796	34.8907	7.37966	2.88355	0.0184676	0.046337			TCONS_00007896_g.8872	298.724	18.1507	579.298	31.9159	4.9962	4.8473e-06	2.67494e-05			TCONS_00035034_g.39785	68.1649	13.9572	122.373	8.7677	3.1322	0.006145	0.041267
TCONS_00020365_g.23225	14.54	3.47667	25.6033	7.36432	2.88055	0.00514825	0.015755			TCONS_00015506_g.17622	167.52	10.1848	324.855	31.8959	4.9953	0.010281	0.0251008			TCONS_00005987_g.6731	41.6199	8.5269	74.7128	8.76201	3.13126	0.0061056	0.0411226
TCONS_00005599_g.6319	2890.78	691.861	5089.69	7.35652	2.87902	7.312e-30	5.26599e-28			TCONS_00037495_g.42483	502.65	30.5683	974.731	31.8871	4.9949	0.0021671	0.00649229			TCONS_00019496_g.22170	126.908	26.2229	227.593	8.67919	3.11756	0.0023297	0.0197604
TCONS_00016181_g.18362	16963.6	4060.44	29866.7	7.35554	2.87883	2.01448e-17	5.64856e-16			TCONS_00037495_g.42484	502.65	30.5683	974.731	31.8871	4.9949	0.0021671	0.00649229			TCONS_00036765_g.41715	204.774	42.574	366.974	8.61967	3.10763	0.0036272	0.0278262
TCONS_00022120_g.25359	635.941	152.251	1119.63	7.35383	2.8785	6.27159e-22	2.59601e-20			TCONS_00027816_g.32025	176.171	10.7276	341.614	31.8444	4.99297	3.75589e-10	4.1923e-09			TCONS_00029702_g.34032	252.778	52.5985	452.957	8.61161	3.10628	0.0016079	0.0148447
TCONS_00033197_g.37843	11.3499	2.73488	19.965	7.30012	2.86792	0.0133899	0.035355			TCONS_00006360_g.7159	41.7025	2.55182	80.8532	31.6845	4.98571	5.00828e-06	2.75985e-05			TCONS_00027780_g.31978	214.152	44.6141	383.689	8.60017	3.10436	0.00288205	0.0234076
TCONS_00033197_g.37844	11.3499	2.73488	19.965	7.30012	2.86792	0.0133899	0.035355			TCONS_00013342_g.15196	429.368	26.3188	832.416	31.6282	4.98314	0.00220609	0.00659191			TCONS_00009600_g.10861	389.098	81.3048	696.89	8.57133	3.09952	0.00204179	0.0177807
TCONS_00008159_g.9182	3925.59	949.636	6901.53	7.26756	2.86147	0.00392056	0.012461			TCONS_00014507_g.16478	401.129	24.6041	777.654	31.6067	4.98216	4.05277e-14	7.3004e-13			TCONS_00001635_g.1813	426.919	89.4439	764.393	8.54606	3.09526	0.00189573	0.0166821
TCONS_00022676_g.26051	1086.6	263.314	1909.89	7.2533	2.85864	1.47181e-05	8.6953e-05			TCONS_00017151_g.19435	209.046	12.8633	405.229	31.5026	4.9774	9.29744e-14	1.59688e-12			TCONS_00024464_g.28247	492.457	103.196	881.717	8.54411	3.09493	0.000246581	0.00327995
TCONS_00013239_g.15094	3000.22	727.506	5272.93	7.24796	2.85758	3.94661e-23	1.8284e-21			TCONS_00028387_g.32690	66.3747	4.08799	128.661	31.473	4.97604	4.73788e-05	0.000213239			TCONS_00017369_g.19652	470.737	98.8833	842.591	8.52106	3.09103	0.000212924	0.00290969
TCONS_00024274_g.27995	512.538	125.092	899.984	7.1946	2.84691	2.32505e-22	1.01791e-20			TCONS_00033182_g.37834	277.88	17.1194	538.641	31.4637	4.97562	1.88933e-13	3.14236e-12			TCONS_00012549_g.14311	1515.64	318.431	2712.85	8.51944	3.09076	0.00363569	0.0278775
TCONS_00001902_g.2127	1430.36	352.049	2508.68	7.12594	2.83308	0.000103448	0.000506154			TCONS_00008342_g.9411	4555.73	281.371	8830.09	31.3824	4.97188	9.01699e-19	2.43004e-17			TCONS_00025575_g.29523	406.499	85.4218	727.576	8.51745	3.09042	0.00454261	0.0330801
TCONS_00004332_g.4937	6125.94	1507.9	10744	7.12511	2.83291	2.18084e-28	1.41322e-26			TCONS_00005743_g.6478	18.8572	1.17018	36.5443	31.2295	4.96484	0.000957791	0.00314822			TCONS_00018985_g.21504	34.6224	7.30061	61.9441	8.48478	3.08488	0.00446251	0.0325887
TCONS_00034985_g.39738	25.2925	6.23442	44.3505	7.11381	2.83062	0.000454379	0.00189997			TCONS_00008288_g.9358	3509.76	217.997	6801.53	31.2002	4.96348	1.27062e-21	3.97713e-20			TCONS_00021838_g.24977	72.9338	15.3925	130.475	8.47653	3.08347	0.000650817	0.00722448
TCONS_00008554_g.9650	115.216	28.4153	202.016	7.10942	2.82973	0.0014841	0.00535222			TCONS_00000605_g.689	12602.6	790.684	24414.5	30.8776	4.94849	6.76754e-22	2.17752e-20			TCONS_00001475_g.1632	130.038	27.4867	232.59	8.46191	3.08098	0.00131329	0.0126959
TCONS_00034453_g.39160	3712.7	917.416	6507.99	7.09382	2.82656	1.33618e-07	1.16079e-06			TCONS_00027092_g.31253	1131.61	71.1954	2192.03	30.7889	4.94434	0.00304773	0.00874052			TCONS_00004297_g.4889	289.999	61.4172	518.581	8.44358	3.07785	0.00398023	0.0297897
TCONS_00033959_g.38669	34645.9	8613.9	60677.9	7.04419	2.81643	4.90133e-29	3.35104e-27			TCONS_00022843_g.26243	5039.63	317.986	9761.27	30.6972	4.94003	2.94348e-22	9.64138e-21			TCONS_00037924_g.42970	218.418	46.576	390.261	8.379	3.06678	0.00457712	0.0332689
TCONS_00019241_g.21836	740.55	184.278	1296.82	7.03732	2.81503	2.16737e-24	1.10106e-22			TCONS_00027429_g.31645	1505.23	95.0487	2915.4	30.6727	4.93888	1.91344e-08	1.6691e-07			TCONS_00032052_g.36627	129.501	27.6398	231.363	8.37066	3.06534	0.00206482	0.0179509
TCONS_00030392_g.34722	16.1964	4.03369	28.3591	7.03056	2.81364	0.00383396	0.0122321			TCONS_00033566_g.38263	3747.27	236.929	7257.62	30.632	4.93697	3.00663e-21	9.2248e-20			TCONS_00006494_g.7310	244.362	52.7798	435.944	8.25968	3.04609	0.00143239	0.0135845
TCONS_00032578_g.37188	138.96	34.6321	243.288	7.02493	2.81248	3.72787e-09	4.00391e-08			TCONS_00023270_g.26831	5120.18	324.658	9915.69	30.542	4.93272	3.35494e-21	1.02731e-19			TCONS_00002592_g.2943	326.879	70.6341	583.125	8.25557	3.04537	0.00106277	0.0108421
TCONS_00023125_g.26592	2083.39	519.521	3647.26	7.02043	2.81156	1.19648e-05	7.17935e-05			TCONS_00024237_g.27949	1546.58	98.1363	2995.02	30.519	4.93163	6.49568e-16	1.38958e-14			TCONS_00033167_g.37815	79.1513	17.135	141.168	8.23853	3.04239	0.000584232	0.00662596
TCONS_00025841_g.29848	304.379	75.9208	532.837	7.01833	2.81113	0.010783	0.0295674			TCONS_00022068_g.25297	318.014	20.1947	615.833	30.4949	4.93049	1.6429e-10	1.92961e-09			TCONS_00032385_g.36985	1089.24	236.267	1942.2	8.22038	3.03921	0.000181783	0.00254356
TCONS_00033693_g.38372	2722.5	679.307	4765.69	7.01552	2.81055	5.34812e-29	3.63251e-27			TCONS_00033165_g.37809	3050.27	194.144	5906.39	30.4228	4.92708	2.32292e-21	7.16962e-20			TCONS_00030796_g.35182	402.045	87.3304	716.76	8.20745	3.03693	0.00533652	0.0370591
TCONS_00032325_g.36915	5680	1421	9939.01	6.99439	2.8062	8.67485e-30	6.20432e-28			TCONS_00002066_g.2310	171.918	10.9713	332.866	30.3396	4.92313	7.82679e-05	0.000333534			TCONS_00023433_g.27011	166.983	36.3702	297.597	8.18243	3.03253	0.000101133	0.00155786
TCONS_00004085_g.4648	43.5869	10.9166	76.2571	6.98541	2.80434	0.00177775	0.00627131			TCONS_00029341_g.33638	526.18	33.6126	1018.75	30.3085	4.92165	8.97252e-19	2.42016e-17			TCONS_00004132_g.4709	165.852	36.2146	295.489	8.15939	3.02846	0.00361354	0.027742
TCONS_00001351_g.1467	185.503	46.4701	324.536	6.98376	2.804	0.0031995	0.0104672			TCONS_00031532_g.36025	41.8267	2.67512	80.9783	30.2709	4.91986	0.0191166	0.0426664			TCONS_00021047_g.24059	133.486	29.1992	237.772	8.14311	3.02558	0.00102923	0.0105486
TCONS_00019211_g.21801	1370.84	344.877	2396.79	6.9497	2.79695	2.43538e-05	0.000137594			TCONS_00027583_g.31814	729.276	46.7096	1411.84	30.2259	4.91771	2.53232e-10	2.90066e-09			TCONS_00013938_g.15875	863.491	189.114	1537.87	8.13197	3.0236	0.00266178	0.0219114
TCONS_00003670_g.4181	1184.33	298.159	2070.5	6.94427	2.79582	1.52991e-26	8.87632e-25			TCONS_00035022_g.39775	2061.13	132.115	3990.14	30.202	4.91657	6.93754e-22	2.22539e-20			TCONS_00023162_g.26648	357.765	78.6198	636.91	8.10114	3.01812	0.00316755	0.0249992
TCONS_00024051_g.27723	88.5971	22.3199	154.874	6.93885	2.7947	1.87038e-09	2.10121e-08			TCONS_00022811_g.26212	1136.41	72.8521	2199.98	30.1978	4.91637	2.77272e-20	8.09801e-19			TCONS_00009760_g.11079	558.722	123.303	994.14	8.06261	3.01125	0.00390851	0.029402
TCONS_00013358_g.15214	23.5443	5.93437	41.1543	6.9349	2.79388	0.000843502	0.00326015			TCONS_00013551_g.15443	605.455	38.8584	1172.05	30.1621	4.91467	1.13961e-07	8.62826e-07			TCONS_00013806_g.15711	374.262	82.7105	665.814	8.04994	3.00898	0.00120952	0.0119423
TCONS_00007861_g.8817	1196	302.071	2089.92	6.91864	2.79049	1.56234e-16	4.04799e-15			TCONS_00030794_g.35179	979.929	62.9661	1896.89	30.1256	4.91292	2.05125e-18	5.41052e-17			TCONS_00027577_g.31808	1363.12	302.067	2424.18	8.0253	3.00456	0.00296893	0.0240066
TCONS_00028709_g.32992	837.097	211.552	1462.64	6.91384	2.78949	0.000483685	0.00200617			TCONS_00018537_g.21005	456.331	29.3229	883.339	30.1245	4.91287	2.92601e-17	7.08524e-16			TCONS_00030861_g.35258	989.216	219.614	1758.82	8.00867	3.00156	0.00120463	0.0119053
TCONS_00030365_g.34697	126.488	31.987	220.99	6.90875	2.78842	0.00398124	0.0126124			TCONS_00004779_g.5440	277.725	17.9956	537.455	29.8658	4.90042	4.0162e-15	8.00633e-14			TCONS_00015511_g.17629	928.101	206.087	1650.11	8.00688	3.00124	0.000553341	0.00637535
TCONS_00016512_g.18727	2430.06	614.581	4245.54	6.90802	2.78827	2.44319e-29	1.69657e-27			TCONS_00022419_g.25749	1425.08	92.481	2757.67	29.8188	4.89815	9.3858e-13	1.44342e-11			TCONS_00025361_g.29311	283.761	63.0971	504.424	7.99441	2.99899	0.000691401	0.00758656
TCONS_00015119_g.17213	1459.14	370.356	2547.92	6.87966	2.78234	3.26492e-06	2.19405e-05			TCONS_00004167_g.4749	4196.32	274.029	8118.6	29.6268	4.88883	6.49823e-09	6.1267e-08			TCONS_00005215_g.5902	209.779	46.6678	372.891	7.99034	2.99826	0.00128816	0.012488
TCONS_00006289_g.7068	110.568	28.2269	192.909	6.83422	2.77278	5.87942e-11	8.29156e-10			TCONS_00004167_g.4751	4196.32	274.029	8118.6	29.6268	4.88883	6.49823e-09	6.1267e-08			TCONS_00024565_g.28362	232.717	51.775	413.66	7.98957	2.99812	7.28803e-05	0.00117706
TCONS_00025492_g.29443	3442.95	879.868	6006.04	6.82607	2.77105	4.90186e-14	9.8852e-13			TCONS_00011074_g.12573	1320.14	86.2242	2554.06	29.6212	4.88856	2.33379e-20	6.87481e-19			TCONS_00016516_g.18733	154.043	34.2842	273.802	7.98624	2.99752	0.00156028	0.0145088
TCONS_00004297_g.4889	2640.04	675.609	4604.46	6.81527	2.76877	7.39487e-28	4.61844e-26			TCONS_00008460_g.9536	3453.85	226.94	6680.76	29.4384	4.87963	7.77552e-22	2.48648e-20			TCONS_00028001_g.32215	41.7758	9.30573	74.2459	7.97851	2.99612	0.00475367	0.0341597
TCONS_00008715_g.9851	5249.51	1345.43	9153.59	6.80349	2.76628	1.0863e-14	2.33348e-13			TCONS_00035843_g.40660	2302.02	151.335	4452.7	29.4228	4.87886	7.23313e-21	2.16987e-19			TCONS_00022128_g.25373	190.668	42.6106	338.726	7.94933	2.99083	0.00189304	0.0166631
TCONS_00008953_g.10111	710.961	182.297	1239.62	6.80003	2.76554	3.02983e-06	2.05206e-05			TCONS_00019211_g.21801	923.251	61.0124	1785.49	29.2644	4.87107	3.52897e-20	1.024e-18			TCONS_00019131_g.21640	695.119	155.478	1234.76	7.94167	2.98944	0.000277779	0.00364025
TCONS_00009687_g.10982	3332.9	855.292	5810.51	6.79359	2.76417	4.72301e-21	1.82114e-19			TCONS_00036829_g.41802	176.462	11.7056	341.218	29.1499	4.86542	0.00577028	0.0152577			TCONS_00014787_g.16812	473.201	106.441	839.962	7.89135	2.98027	0.00263002	0.0216798
TCONS_00032622_g.37236	49.7283	12.7698	86.6868	6.78843	2.76308	0.000371833	0.00158453			TCONS_00019165_g.21696	517.859	34.4984	1001.22	29.0222	4.85909	3.25608e-15	6.55847e-14			TCONS_00006344_g.7140	673.197	151.497	1194.9	7.88725	2.97952	3.95153e-05	0.000693487
TCONS_00018518_g.20981	92.3865	23.7533	161.02	6.77884	2.76104	1.03791e-09	1.21594e-08			TCONS_00019165_g.21697	517.859	34.4984	1001.22	29.0222	4.85909	3.25608e-15	6.55847e-14			TCONS_00031606_g.36113	241.046	54.4159	427.676	7.8594	2.97442	0.000246191	0.00327617
TCONS_00007810_g.8777	1677.42	432.011	2922.83	6.76563	2.75822	1.42838e-27	8.77959e-26			TCONS_00036626_g.41557	99.0823	6.6254	191.539	28.9098	4.85349	0.00394769	0.0109236			TCONS_00035591_g.40389	63.0427	14.2589	111.826	7.84255	2.97132	0.00513696	0.0359959
TCONS_00008880_g.10018	373.005	96.3816	649.628	6.74017	2.75278	5.39407e-05	0.000281604			TCONS_00017908_g.20215	2137.81	143.502	4132.11	28.7948	4.84774	1.56834e-20	4.64203e-19			TCONS_00023621_g.27221	520.897	118.156	923.638	7.81713	2.96664	0.00114249	0.0114927
TCONS_00023727_g.27345	672.956	174.015	1171.9	6.73446	2.75156	0.000597499	0.00242288			TCONS_00009807_g.11122	290.654	19.55	561.757	28.7344	4.84471	4.11293e-12	5.85762e-11			TCONS_00000259_g.302	1932.01	439.242	3424.77	7.79701	2.96292	0.00191844	0.0168198
TCONS_00002066_g.2310	240.122	62.0944	418.15	6.73411	2.75149	2.08859e-11	3.1425e-10			TCONS_00020395_g.23253	17.1995	1.15703	33.242	28.7304	4.84451	0.00130114	0.00412678			TCONS_00005404_g.6126	308.256	70.1844	546.328	7.78418	2.96054	0.0025123	0.0210215
TCONS_00035242_g.40065	630.58	163.547	1097.61	6.71129	2.74659	1.24688e-09	1.442e-08			TCONS_00000976_g.1062	498.699	33.6162	963.782	28.6702	4.84148	2.27791e-16	5.05427e-15			TCONS_00005619_g.6339	922.968	211.014	1634.92	7.74791	2.95381	0.00383424	0.0289018
TCONS_00031618_g.36131	5683.87	1474.44	9893.29	6.70986	2.74628	6.7862e-28	4.24685e-26			TCONS_00014900_g.16960	745.384	50.2755	1440.49	28.652	4.84056	4.31979e-19	1.18685e-17			TCONS_00011475_g.13097	40.2568	9.21249	71.3012	7.73962	2.95226	0.00254208	0.0212306
TCONS_00028252_g.32511	126.814	33.0297	220.598	6.67878	2.73958	1.82272e-11	2.76255e-10			TCONS_00035242_g.40065	428.306	28.9208	827.692	28.6193	4.83892	3.43863e-17	8.23017e-16			TCONS_00018757_g.21230	193.563	44.503	342.623	7.69888	2.94465	0.002758	0.0226134
TCONS_00021598_g.24737	358.794	93.5392	624.049	6.67152	2.73801	0.000773996	0.0030415			TCONS_00015157_g.17256	288.794	19.5346	558.053	28.5674	4.8363	2.54738e-15	5.20878e-14			TCONS_00014266_g.16187	409.117	94.0867	724.148	7.6966	2.94422	0.00241217	0.0203264
TCONS_00020949_g.23952	3560.93	935.682	6186.17	6.61141	2.72496	1.54666e-05	9.10113e-05			TCONS_00029596_g.33918	691.364	46.7846	1335.94	28.5552	4.83568	1.81436e-05	8.905e-05			TCONS_00034522_g.39243	156.942	36.1313	277.753	7.68734	2.94248	0.00629891	0.0421282
TCONS_00032638_g.37256	59.6058	15.6921	103.519	6.59691	2.72179	7.01824e-05	0.000358064			TCONS_00015741_g.17852	13665	925.765	26404.2	28.5215	4.83398	1.47566e-15	3.08031e-14			TCONS_00015225_g.17332	115.209	26.5499	203.868	7.67867	2.94086	0.00419745	0.0310333
TCONS_00011337_g.12908	1553.9	409.659	2698.15	6.58634	2.71948	2.60511e-26	1.48644e-24			TCONS_00003965_g.4514	1066.18	72.2784	2060.08	28.502	4.83299	3.1984e-20	9.30685e-19			TCONS_00011091_g.12605	51.035	11.7994	90.2706	7.65042	2.93554	0.00617574	0.041408
TCONS_00005295_g.5970	93.3274	24.6148	162.04	6.58304	2.71875	0.00940497	0.0263975			TCONS_00031332_g.35819	107.097	7.30826	206.887	28.3086	4.82317	0.00698581	0.0179963			TCONS_00021983_g.25178	252.723	58.813	446.634	7.59414	2.92489	0.00344611	0.0267563
TCONS_00027492_g.31727	269.679	71.2547	468.103	6.56943	2.71577	8.82514e-07	6.60555e-06			TCONS_00001616_g.1797	840.523	57.4154	1623.63	28.2787	4.82164	6.14553e-15	1.20422e-13			TCONS_00012898_g.14709	44.2971	10.3703	78.2239	7.5431	2.91516	0.0030438	0.0243261
TCONS_00035085_g.39852	275.199	72.7206	477.678	6.56868	2.7156	0.00198932	0.00691394			TCONS_00016623_g.18843	978.575	66.893	1890.26	28.2579	4.82058	1.30202e-06	7.95807e-06			TCONS_00018627_g.21096	442.814	104.271	781.356	7.49349	2.90564	0.00771288	0.0492775
TCONS_00035085_g.39853	275.199	72.7206	477.678	6.56868	2.7156	0.00198932	0.00691394			TCONS_00027133_g.31308	7269.45	498.844	14040	28.1452	4.81481	6.37923e-06	3.45396e-05			TCONS_00017870_g.20182	1185.64	279.585	2091.69	7.48138	2.9033	0.00210911	0.0182643
TCONS_00035085_g.39854	275.199	72.7206	477.678	6.56868	2.7156	0.00198932	0.00691394			TCONS_00019453_g.22111	258.753	17.871	499.635	27.9579	4.80518	6.06566e-14	1.06843e-12			TCONS_00034277_g.38954	928.245	220.243	1636.25	7.42929	2.89322	0.00229074	0.0194833
TCONS_00035085_g.39855	275.199	72.7206	477.678	6.56868	2.7156	0.00198932	0.00691394			TCONS_00005372_g.6076	9582.69	661.991	18503.4	27.9511	4.80483	2.25299e-12	3.29648e-11			TCONS_00007239_g.8095	322.59	76.753	568.427	7.40592	2.88868	0.00014166	0.00206731
TCONS_00013623_g.15539	21.226	5.60967	36.8423	6.56763	2.71537	0.00138874	0.00504922			TCONS_00032591_g.37201	1158.3	80.0512	2236.55	27.939	4.80421	2.33298e-19	6.51952e-18			TCONS_00008715_g.9851	494.249	118.537	869.961	7.33913	2.87561	0.000340164	0.0043261
TCONS_00002674_g.3043	14570.6	3851.53	25289.6	6.56611	2.71504	5.38437e-28	3.38321e-26			TCONS_00025443_g.29395	296.129	20.4701	571.787	27.9327	4.80388	1.1909e-08	1.06702e-07			TCONS_00013854_g.15774	733.6	175.983	1291.22	7.33718	2.87523	0.000123774	0.00184075
TCONS_00028614_g.32909	180.775	47.7891	313.76	6.56552	2.71491	5.27911e-10	6.55193e-09			TCONS_00009687_g.10982	2178.72	150.973	4206.46	27.8624	4.80025	5.74653e-18	1.45988e-16			TCONS_00037372_g.42358	89.6262	21.5721	157.68	7.30944	2.86976	0.00429751	0.0316373
TCONS_00011673_g.13312	20237.3	5355.76	35118.7	6.55719	2.71308	8.08403e-30	5.79511e-28			TCONS_00027818_g.32027	109.288	7.5789	210.998	27.8402	4.7991	5.35563e-10	5.87227e-09			TCONS_00002674_g.3043	1350.66	325.981	2375.35	7.28675	2.86528	1.72137e-05	0.000336383
TCONS_00035547_g.40345	765.551	202.644	1328.46	6.55562	2.71273	1.12301e-09	1.30653e-08			TCONS_00029815_g.34144	2881.29	200.034	5562.56	27.808	4.79743	1.14178e-20	3.39217e-19			TCONS_00036207_g.41085	418.728	101.507	735.949	7.25024	2.85803	0.00510338	0.0358173
TCONS_00001616_g.1797	1224.7	324.463	2124.94	6.54908	2.71129	2.93318e-23	1.36501e-21			TCONS_00033082_g.37703	489.678	34.0479	945.307	27.7641	4.79515	3.29081e-17	7.90075e-16			TCONS_00016528_g.18745	319.831	77.6391	562.023	7.23891	2.85577	0.00443098	0.0323739
TCONS_00036023_g.40906	105.101	27.9691	182.233	6.51551	2.70388	8.40058e-08	7.49724e-07			TCONS_00033084_g.37705	489.678	34.0479	945.307	27.7641	4.79515	3.29081e-17	7.90075e-16			TCONS_00006701_g.7528	569.788	138.479	1001.1	7.22927	2.85385	0.00147919	0.0139684
TCONS_00036023_g.40907	105.101	27.9691	182.233	6.51551	2.70388	8.40058e-08	7.49724e-07			TCONS_00004081_g.4643	885.479	62.2768	1708.68	27.4368	4.77804	1.24264e-07	9.29032e-07			TCONS_00028842_g.33142	203.698	49.6608	357.735	7.20357	2.84871	0.00616735	0.0413912
TCONS_00008875_g.10013	5973.5	1598.71	10348.3	6.47291	2.69442	5.72709e-13	1.02913e-11			TCONS_00004223_g.4805	130.364	9.17161	251.557	27.4278	4.77757	7.79132e-06	4.12633e-05			TCONS_00036526_g.41457	562.186	137.529	986.844	7.17556	2.84309	0.00188678	0.0166175
TCONS_00015202_g.17308	334.121	89.4378	578.804	6.47158	2.69412	2.96194e-06	2.00783e-05			TCONS_00001837_g.2050	13.1331	0.924883	25.3413	27.3995	4.77608	0.00650112	0.0169106			TCONS_00025474_g.29421	266.983	65.3164	468.65	7.17507	2.84299	0.00131155	0.0126869
TCONS_00015202_g.17309	334.121	89.4378	578.804	6.47158	2.69412	2.96194e-06	2.00783e-05			TCONS_00002158_g.2413	4244.01	299.808	8188.22	27.3115	4.77144	6.4307e-20	1.85385e-18			TCONS_00038315_g.43466	395.687	97.1123	694.263	7.14907	2.83776	0.000398927	0.0049436
TCONS_00032767_g.37395	201.151	53.9742	348.327	6.45359	2.6901	1.61074e-05	9.4246e-05			TCONS_00015119_g.17213	926.18	65.4538	1786.91	27.3003	4.77084	1.42158e-18	3.79812e-17			TCONS_00008967_g.10126	3522.13	867.711	6176.55	7.11821	2.83151	0.00455336	0.0331368
TCONS_00035116_g.39934	1990.93	536.705	3445.16	6.41908	2.68237	2.1739e-26	1.24268e-24			TCONS_00015369_g.17486	6721.93	475.764	12968.1	27.2574	4.76858	3.8124e-06	2.14275e-05			TCONS_00007638_g.8521	5298.02	1314.69	9281.36	7.05973	2.81961	0.00307627	0.0245286
TCONS_00035116_g.39935	1990.93	536.705	3445.16	6.41908	2.68237	2.1739e-26	1.24268e-24			TCONS_00021300_g.24353	858.989	60.8242	1657.15	27.245	4.76792	8.96382e-07	5.65255e-06			TCONS_00007548_g.8437	695.545	172.782	1218.31	7.05113	2.81786	6.22344e-05	0.00102816
TCONS_00029043_g.33326	122.246	33.0728	211.42	6.39256	2.67639	0.000831193	0.00321899			TCONS_00029367_g.33669	245.765	17.4648	474.065	27.1441	4.76256	3.74793e-13	6.00811e-12			TCONS_00013002_g.14839	315.751	78.6367	552.866	7.03063	2.81365	0.000457011	0.00550278
TCONS_00031509_g.35994	32.704	8.85227	56.5558	6.38885	2.67556	0.000126321	0.000605468			TCONS_00029367_g.33670	245.765	17.4648	474.065	27.1441	4.76256	3.74793e-13	6.00811e-12			TCONS_00016298_g.18478	384.582	96.0153	673.148	7.01084	2.80959	0.00696206	0.0454454
TCONS_00029779_g.34105	2363.52	640.747	4086.3	6.3774	2.67297	0.000940094	0.00357912			TCONS_00027577_g.31808	8507.67	604.901	16410.4	27.1291	4.76177	3.27766e-21	1.00464e-19			TCONS_00034453_g.39160	360.605	90.0397	631.171	7.00991	2.8094	0.000612162	0.00683703
TCONS_00029780_g.34106	2363.52	640.747	4086.3	6.3774	2.67297	0.000940094	0.00357912			TCONS_00008549_g.9645	18.2135	1.29754	35.1295	27.074	4.75884	0.00230824	0.00686869			TCONS_00027260_g.31462	293.108	73.3275	512.888	6.99449	2.80622	0.000252997	0.00335378
TCONS_00017180_g.19470	873.655	236.951	1510.36	6.37413	2.67223	9.51304e-13	1.66545e-11			TCONS_00008544_g.9639	101.601	7.25477	195.947	27.0094	4.75539	0.000165198	0.000651944			TCONS_00003126_g.3600	473.733	118.556	828.911	6.99175	2.80565	0.00596971	0.0404591
TCONS_00027841_g.32053	35.4159	9.61782	61.214	6.36464	2.67008	0.00671755	0.0197867			TCONS_00024157_g.27844	657.856	47.2554	1268.46	26.8426	4.74645	7.46641e-17	1.72965e-15			TCONS_00016780_g.19007	216.222	54.3083	378.135	6.96275	2.79966	0.00346198	0.0267806
TCONS_00034209_g.38881	3807.4	1039.07	6575.74	6.32846	2.66185	2.87899e-27	1.73859e-25			TCONS_00004309_g.4909	46.7998	3.36339	90.2362	26.829	4.74572	6.68374e-05	0.000289962			TCONS_00034764_g.39462	325.003	81.8094	568.196	6.94537	2.79605	0.00072377	0.00791524
TCONS_00034613_g.39312	25595.4	7003.13	44187.8	6.30972	2.65758	2.82583e-28	1.81227e-26			TCONS_00018020_g.20349	94.8392	6.81956	182.859	26.8139	4.74491	0.000307067	0.00113015			TCONS_00022237_g.25521	334.268	84.5143	584.022	6.91034	2.78876	0.00327514	0.0257403
TCONS_00019075_g.21593	4783.11	1309.03	8257.2	6.30788	2.65716	4.90624e-06	3.15585e-05			TCONS_00018164_g.20521	66.9071	4.81513	128.999	26.7904	4.74364	5.46287e-08	4.36734e-07			TCONS_00014800_g.16826	464.253	118.148	810.358	6.85884	2.77796	0.00523413	0.0364789
TCONS_00024952_g.28862	7953.26	2176.66	13729.9	6.30775	2.65713	2.54496e-28	1.63552e-26			TCONS_00018423_g.20848	14.962	1.0833	28.8407	26.6229	4.7346	0.0161342	0.0367855			TCONS_00009817_g.11134	878.997	223.942	1534.05	6.85022	2.77615	0.00117185	0.0116517
TCONS_00033174_g.37816	2828.34	774.984	4881.7	6.29909	2.65514	0.00345568	0.011185			TCONS_00002940_g.3375	1850.43	134.09	3566.78	26.5999	4.73335	1.19514e-17	2.97052e-16			TCONS_00000418_g.491	53.1179	13.5532	92.6826	6.83841	2.77366	0.00302518	0.0242523
TCONS_00011943_g.13649	16159.3	4436.96	27881.7	6.28397	2.65168	0.000443287	0.0018571			TCONS_00011154_g.12677	419.635	30.5992	808.67	26.4278	4.72398	3.04282e-16	6.68925e-15			TCONS_00020790_g.23735	186.003	48.0105	323.995	6.74843	2.75455	0.000648518	0.00720154
TCONS_00029189_g.33466	7050.74	1937.38	12164.1	6.27862	2.65045	3.9341e-09	4.21666e-08			TCONS_00033702_g.38379	691.679	50.6796	1332.68	26.2961	4.71678	3.28727e-07	2.24203e-06			TCONS_00014690_g.16675	884.661	228.404	1540.92	6.74645	2.75413	0.00301907	0.0242284
TCONS_00036223_g.41115	77.7626	21.4822	134.043	6.23973	2.64148	0.00363064	0.0116625			TCONS_00019792_g.22522	8545.24	628.135	16462.3	26.2083	4.71195	6.06418e-08	4.76697e-07			TCONS_00031613_g.36121	299.406	77.3426	521.469	6.74234	2.75325	0.00251924	0.0210626
TCONS_00033344_g.38022	495.709	136.993	854.425	6.237	2.64085	1.20393e-19	4.1066e-18			TCONS_00016354_g.18546	1613.6	118.895	3108.31	26.1432	4.70837	8.04393e-19	2.17347e-17			TCONS_00031613_g.36120	299.406	77.3426	521.469	6.74234	2.75325	0.00251924	0.0210626
TCONS_00024559_g.28352	611.542	169.18	1053.9	6.2295	2.63912	2.91473e-16	7.22052e-15			TCONS_00016354_g.18548	1613.6	118.895	3108.31	26.1432	4.70837	8.04393e-19	2.17347e-17			TCONS_00031618_g.36131	497.85	130.071	865.629	6.65504	2.73445	0.00273703	0.0224534
TCONS_00004959_g.5658	59.1628	16.3864	101.939	6.22098	2.63714	1.48568e-06	1.06208e-05			TCONS_00007861_g.8817	724.386	53.3929	1395.38	26.1342	4.70787	1.6768e-17	4.13455e-16			TCONS_00036782_g.41739	314.668	82.2142	547.122	6.65483	2.7344	0.00142458	0.0135311
TCONS_00020364_g.23224	25.2112	6.9991	43.4233	6.20413	2.63323	0.000729117	0.00288347			TCONS_00015156_g.17255	1060.59	78.2121	2042.97	26.1208	4.70713	1.12106e-11	1.52252e-10			TCONS_00010847_g.12335	612.42	160.35	1064.49	6.63854	2.73087	0.000427553	0.00524383
TCONS_00031557_g.36062	1087.02	302.594	1871.45	6.18469	2.6287	4.94655e-05	0.000260681			TCONS_00020261_g.23125	189.852	14.0478	365.655	26.0294	4.70207	0.000561687	0.0019561			TCONS_00006821_g.7654	3660.99	959.048	6362.94	6.63464	2.73002	0.000932945	0.00973889
TCONS_00025051_g.28962	226.638	63.1309	390.146	6.17994	2.62759	8.8663e-15	1.91918e-13			TCONS_00020261_g.23126	189.852	14.0478	365.655	26.0294	4.70207	0.000561687	0.0019561			TCONS_00019654_g.22362	2234.37	587.321	3881.42	6.60868	2.72436	0.00344049	0.0267245
TCONS_00036867_g.41839	2172.87	606.185	3739.55	6.16899	2.62504	7.45824e-26	4.15626e-24			TCONS_00002796_g.3177	2819.73	208.815	5430.65	26.0069	4.70083	1.29011e-19	3.63799e-18			TCONS_00004451_g.5081	710.354	186.826	1233.88	6.60446	2.72344	0.000114339	0.00172695
TCONS_00016412_g.18606	3240.46	906.456	5574.47	6.14974	2.62053	0.0154938	0.039954			TCONS_00008044_g.9049	6092.6	453.567	11731.6	25.8653	4.69294	2.67739e-20	7.83491e-19			TCONS_00024074_g.27757	133.553	35.1949	231.911	6.58934	2.72013	0.00338862	0.0263944
TCONS_00036220_g.41108	5658.8	1585.8	9731.81	6.13684	2.6175	1.2494e-10	1.67377e-09			TCONS_00028859_g.33166	2206.04	165.025	4247.06	25.7358	4.6857	2.84257e-09	2.83061e-08			TCONS_00027749_g.31952	248.7	65.7084	431.692	6.56981	2.71585	0.000173125	0.00243783
TCONS_00024552_g.28343	120.523	33.7917	207.253	6.13326	2.61665	3.65709e-07	2.97084e-06			TCONS_00034824_g.39520	1457.61	109.075	2806.15	25.7269	4.6852	3.04977e-18	7.94297e-17			TCONS_00025897_g.29932	423.765	113.318	734.212	6.47923	2.69582	0.00554175	0.038117
TCONS_00011669_g.13308	2527	709.485	4344.51	6.12347	2.61435	0.000939093	0.00357706			TCONS_00025526_g.29478	1023.05	76.772	1969.33	25.6516	4.68098	1.85235e-08	1.6231e-07			TCONS_00026251_g.30369	107.875	28.8932	186.856	6.46714	2.69313	0.00518301	0.0362349
TCONS_00028512_g.32816	583.967	164.027	1003.91	6.12039	2.61362	1.14695e-20	4.2945e-19			TCONS_00025356_g.29303	1020.48	76.938	1964.03	25.5274	4.67398	7.35623e-18	1.85665e-16			TCONS_00022414_g.25740	1440.18	393.416	2486.93	6.32139	2.66024	0.00195554	0.0171112
TCONS_00000112_g.151	11629.6	3267.69	19991.6	6.11795	2.61305	1.96322e-25	1.06722e-23			TCONS_00031429_g.35911	1456.74	110.393	2803.1	25.392	4.6663	7.13047e-11	8.84013e-10			TCONS_00018183_g.20547	549.109	152.277	945.941	6.21197	2.63505	0.00619721	0.0415018
TCONS_00027401_g.31613	36393.5	10233.8	62553.3	6.11244	2.61175	1.13115e-27	6.99419e-26			TCONS_00011673_g.13312	12440.5	946.075	23934.9	25.2992	4.66102	1.29956e-18	3.47809e-17			TCONS_00020028_g.22825	77.7167	21.7212	133.712	6.15585	2.62196	0.00139767	0.0133286
TCONS_00031333_g.35820	46.5597	13.164	79.9554	6.07379	2.6026	1.46648e-05	8.66711e-05			TCONS_00022087_g.25321	238.722	18.194	459.251	25.2419	4.65775	2.23854e-05	0.000107721			TCONS_00011374_g.12957	484.599	137.976	831.222	6.02438	2.59081	0.000904718	0.00950506
TCONS_00032502_g.37117	180.805	51.1733	310.437	6.06638	2.60084	1.46696e-11	2.24861e-10			TCONS_00015205_g.17313	115.254	8.81421	221.693	25.1518	4.65259	7.12034e-09	6.66865e-08			TCONS_00011374_g.12956	484.599	137.976	831.222	6.02438	2.59081	0.000904718	0.00950506
TCONS_00011941_g.13646	5972.03	1696.34	10247.7	6.04106	2.5948	2.20366e-05	0.000125439			TCONS_00022942_g.26389	1422.36	108.917	2735.81	25.1183	4.65067	1.98022e-17	4.86337e-16			TCONS_00023058_g.26509	1012.29	289.701	1734.88	5.98851	2.5822	0.00422609	0.0312078
TCONS_00009758_g.11077	365.484	103.927	627.041	6.03347	2.59299	7.9135e-12	1.2558e-10			TCONS_00025669_g.29644	833.442	63.936	1602.95	25.0711	4.64796	4.93447e-05	0.000220837			TCONS_00031086_g.35486	291.209	83.476	498.942	5.97707	2.57944	0.00524871	0.0365312
TCONS_00013359_g.15215	17.0322	4.84499	29.2194	6.03085	2.59236	0.00786252	0.0226457			TCONS_00023016_g.26462	540.396	41.5588	1039.23	25.0063	4.64422	3.83793e-06	2.15551e-05			TCONS_00022761_g.26147	134.774	38.7232	230.825	5.96089	2.57553	0.00150921	0.0141528
TCONS_00013226_g.15082	17.3403	4.93739	29.7432	6.02407	2.59074	0.00520333	0.0159046			TCONS_00012949_g.14778	250.941	19.3392	482.542	24.9515	4.64105	2.29692e-13	3.78175e-12			TCONS_00037430_g.42412	63.8181	18.3531	109.283	5.95449	2.57398	0.00611959	0.0411866
TCONS_00021855_g.25001	8277.98	2357.8	14198.2	6.02177	2.59019	0.00103664	0.00390502			TCONS_00014240_g.16153	501.502	38.7471	964.258	24.886	4.63726	0.000890877	0.00295268			TCONS_00032393_g.36991	156.555	45.2594	267.851	5.91812	2.56514	0.0011539	0.0115737
TCONS_00025540_g.29491	52350.9	14912	89789.9	6.02133	2.59008	7.7175e-06	4.79198e-05			TCONS_00015155_g.17261	4139.97	320.663	7959.27	24.8213	4.63351	4.74685e-19	1.29615e-17			TCONS_00026908_g.31087	152.487	44.2326	260.742	5.89479	2.55944	0.00216687	0.0186601
TCONS_00007641_g.8524	9716.12	2773.09	16659.2	6.00743	2.58675	4.20409e-27	2.49512e-25			TCONS_00018901_g.21422	590.982	45.8293	1136.13	24.7906	4.63172	8.85342e-17	2.03576e-15			TCONS_00033516_g.38217	343.174	99.6377	586.71	5.88844	2.55788	0.000595134	0.00667088
TCONS_00014350_g.16300	6873.91	1962.32	11785.5	6.00591	2.58638	3.87391e-27	2.31243e-25			TCONS_00002083_g.2329	22.343	1.74075	42.9453	24.6705	4.62471	0.000736732	0.00248859			TCONS_00011134_g.12657	371.417	107.991	634.843	5.87866	2.55549	0.00304833	0.024356
TCONS_00024006_g.27651	3672.98	1048.56	6297.4	6.00574	2.58634	0.010177	0.0281929			TCONS_00002586_g.2932	152.587	11.9282	293.247	24.5844	4.61967	2.15012e-11	2.82246e-10			TCONS_00030298_g.34663	247.75	73.411	422.089	5.74967	2.52348	0.00118669	0.0117618
TCONS_00036829_g.41802	233.426	66.6437	400.207	6.00518	2.58621	1.30208e-08	1.32731e-07			TCONS_00002586_g.2933	152.587	11.9282	293.247	24.5844	4.61967	2.15012e-11	2.82246e-10			TCONS_00029201_g.33476	479.674	142.442	816.906	5.735	2.51979	0.0011067	0.0111982
TCONS_00020326_g.23192	1001.1	286.517	1715.68	5.98806	2.58209	1.32978e-16	3.48912e-15			TCONS_00022991_g.26427	23640.1	1850.67	45429.5	24.5476	4.61751	2.07972e-19	5.83281e-18			TCONS_00018086_g.20436	372.611	110.694	634.528	5.73226	2.5191	0.000664965	0.00734968
TCONS_00036630_g.41560	1283.86	368.014	2199.71	5.97723	2.57948	1.9539e-10	2.54614e-09			TCONS_00013581_g.15486	3285.95	257.302	6314.6	24.5416	4.61716	5.96792e-05	0.000262245			TCONS_00033373_g.38057	52.8905	15.7223	90.0587	5.7281	2.51806	0.00455359	0.0331368
TCONS_00004902_g.5587	2303.67	660.35	3946.98	5.97711	2.57945	2.31291e-16	5.86541e-15			TCONS_00034842_g.39539	19.3524	1.51801	37.1869	24.4972	4.61454	0.00686348	0.0177253			TCONS_00033373_g.38056	52.8905	15.7223	90.0587	5.7281	2.51806	0.00455359	0.0331368
TCONS_00020261_g.23125	276.225	79.366	473.085	5.9608	2.57551	2.57455e-15	5.90208e-14			TCONS_00035876_g.40713	2431.68	190.78	4672.59	24.4921	4.61424	1.42812e-18	3.8123e-17			TCONS_00024957_g.28868	946.052	281.263	1610.84	5.72716	2.51782	0.000235537	0.00316154
TCONS_00020261_g.23126	276.225	79.366	473.085	5.9608	2.57551	2.57455e-15	5.90208e-14			TCONS_00022090_g.25325	89.814	7.06836	172.56	24.413	4.60958	6.26451e-09	5.92978e-08			TCONS_00034955_g.39704	1164.85	346.691	1983.01	5.71984	2.51597	0.00260721	0.0215538
TCONS_00008737_g.9878	434.788	124.943	744.633	5.95979	2.57526	1.80805e-14	3.76911e-13			TCONS_00007210_g.8060	59.587	4.72474	114.449	24.2234	4.59833	5.24049e-07	3.42076e-06			TCONS_00004449_g.5080	248.682	74.0646	423.299	5.71527	2.51482	0.00762677	0.0488684
TCONS_00010145_g.11510	19.9216	5.72583	34.1173	5.9585	2.57495	0.00291427	0.00966028			TCONS_00019723_g.22456	2486.07	197.837	4774.3	24.1325	4.59291	5.42805e-17	1.27846e-15			TCONS_00010310_g.11720	615.298	183.328	1047.27	5.71253	2.51413	0.00195061	0.0170874
TCONS_00001475_g.1632	1123.34	323.65	1923.04	5.94172	2.57088	3.26174e-11	4.80059e-10			TCONS_00010110_g.11466	8276	659.707	15892.3	24.0899	4.59036	3.64627e-20	1.05704e-18			TCONS_00010312_g.11724	615.892	184.518	1047.27	5.6757	2.5048	0.00200569	0.0175253
TCONS_00017775_g.20054	47.0541	13.5591	80.5491	5.94058	2.5706	0.00121788	0.00448646			TCONS_00033344_g.38022	303.962	24.2483	583.676	24.0708	4.58921	4.08947e-14	7.34944e-13			TCONS_00025214_g.29140	357.956	107.327	608.585	5.6704	2.50345	0.00506094	0.0355677
TCONS_00009151_g.10332	2504.9	722.28	4287.52	5.93609	2.56951	0.00451273	0.0140571			TCONS_00035962_g.40798	2643.83	211.502	5076.17	24.0006	4.585	2.13576e-05	0.000103176			TCONS_00036983_g.41980	177.775	54.1931	301.357	5.56081	2.47529	0.00541036	0.0373792
TCONS_00006344_g.7140	6116.19	1765.08	10467.3	5.9302	2.56808	6.8833e-06	4.31062e-05			TCONS_00004916_g.5593	3204.89	256.869	6152.91	23.9535	4.58216	3.3324e-19	9.2375e-18			TCONS_00010907_g.12389	309.418	94.882	523.954	5.52216	2.46523	0.00447206	0.0326431
TCONS_00036215_g.41100	3073.74	887.464	5260.01	5.92701	2.56731	0.00103242	0.00389052			TCONS_00000988_g.1066	5787.86	464.877	11110.8	23.9006	4.57898	2.74452e-19	7.64891e-18			TCONS_00005412_g.6134	341.079	104.795	577.363	5.50945	2.46191	0.00338447	0.026382
TCONS_00021846_g.24986	642.032	185.926	1098.14	5.90633	2.56226	0.00458477	0.0142411			TCONS_00032052_g.36627	654.418	52.6419	1256.2	23.863	4.57671	5.08742e-11	6.4123e-10			TCONS_00008896_g.10035	280.746	86.2862	475.205	5.50731	2.46135	0.00143538	0.0136045
TCONS_00028929_g.33205	2055.5	596.531	3514.47	5.89151	2.55864	0.000811246	0.00315913			TCONS_00007755_g.8693	1310.23	105.462	2515.01	23.8475	4.57577	6.24919e-12	8.71991e-11			TCONS_00036962_g.41950	302.338	92.9669	511.709	5.5042	2.46053	0.00150918	0.0141528
TCONS_00024692_g.28536	5099.53	1483.65	8715.42	5.87432	2.55442	1.87399e-26	1.07919e-24			TCONS_00011941_g.13646	3717.36	299.633	7135.09	23.8127	4.57366	8.62584e-12	1.18339e-10			TCONS_00014246_g.16158	846.125	260.6	1431.65	5.49368	2.45777	0.0026234	0.0216687
TCONS_00035843_g.40660	2943.57	856.707	5030.44	5.87183	2.55381	2.85994e-25	1.53852e-23			TCONS_00020589_g.23483	790.32	63.7883	1516.85	23.7795	4.57165	3.68754e-10	4.11897e-09			TCONS_00017772_g.20048	216.131	67.14	365.122	5.43822	2.44314	0.00224454	0.0191534
TCONS_00014215_g.16128	15.997	4.65933	27.3346	5.86664	2.55254	0.00779042	0.0224609			TCONS_00025152_g.29075	334.218	26.9848	641.452	23.7709	4.57112	5.77696e-09	5.5239e-08			TCONS_00017773_g.20049	216.131	67.14	365.122	5.43822	2.44314	0.00224454	0.0191534
TCONS_00008556_g.9652	12.4924	3.63947	21.3454	5.86497	2.55212	0.0171384	0.0434436			TCONS_00021905_g.25067	3524.21	285.007	6763.41	23.7307	4.56868	9.58653e-18	2.40781e-16			TCONS_00003011_g.3440	1874.02	583.195	3164.85	5.42674	2.44009	0.00518392	0.0362349
TCONS_00008342_g.9411	5448.67	1591.73	9305.61	5.84621	2.5475	0.0061217	0.0182903			TCONS_00027841_g.32053	20.9518	1.69653	40.2071	23.6996	4.56679	0.00238741	0.00706297			TCONS_00024101_g.27786	673.542	209.984	1137.1	5.41518	2.43701	0.00019732	0.00273137
TCONS_00037696_g.42732	1340.35	391.628	2289.07	5.84501	2.54721	0.0064879	0.0192233			TCONS_00034321_g.39023	22.5685	1.83126	43.3058	23.6481	4.56365	0.000689728	0.00234539			TCONS_00032653_g.37269	462.698	145.027	780.368	5.38083	2.42783	0.000307224	0.00398069
TCONS_00032383_g.36982	767.282	224.923	1309.64	5.82261	2.54167	1.27313e-20	4.73836e-19			TCONS_00008229_g.9282	93.4951	7.61591	179.374	23.5526	4.55781	0.00150237	0.00470111			TCONS_00002648_g.3014	1948.65	611.975	3285.32	5.36838	2.42449	0.00588139	0.0399216
TCONS_00001939_g.2166	137.916	40.5172	235.314	5.80775	2.53798	1.06842e-10	1.4482e-09			TCONS_00021887_g.25037	535.695	43.7873	1027.6	23.468	4.55263	4.02133e-16	8.75352e-15			TCONS_00013149_g.15003	145.479	45.8584	245.1	5.34471	2.41811	0.00500823	0.0353094
TCONS_00028532_g.32836	7678.44	2258.5	13098.4	5.79958	2.53595	0.000195337	0.000894759			TCONS_00014858_g.16880	1299.08	106.707	2491.45	23.3484	4.54525	1.76378e-17	4.33525e-16			TCONS_00036408_g.41329	3883.57	1224.49	6542.64	5.34315	2.41769	0.00616263	0.0413685
TCONS_00029952_g.34277	1003.67	295.63	1711.72	5.79007	2.53358	8.72351e-15	1.89223e-13			TCONS_00032108_g.36692	60.5803	4.98075	116.18	23.3258	4.54385	2.72736e-06	1.56957e-05			TCONS_00016196_g.18377	325.039	102.728	547.35	5.32815	2.41364	0.00633426	0.042237
TCONS_00021711_g.24833	117.404	34.5995	200.208	5.78645	2.53268	0.00161376	0.00576688			TCONS_00001249_g.1366	22125.7	1820.65	42430.7	23.3053	4.54259	3.93377e-19	1.08367e-17			TCONS_00032256_g.36861	180.867	57.6538	304.081	5.27425	2.39897	0.0017831	0.0158793
TCONS_00017342_g.19619	931.451	275.18	1587.72	5.76976	2.52851	1.05231e-17	3.02443e-16			TCONS_00037372_g.42358	503.238	41.4501	965.025	23.2816	4.54112	5.30072e-15	1.04528e-13			TCONS_00014540_g.16516	175.214	56.0395	294.388	5.25321	2.3932	0.00329023	0.0258097
TCONS_00020044_g.22842	1827.43	539.995	3114.86	5.76832	2.52815	1.18731e-07	1.04108e-06			TCONS_00030901_g.35296	578.158	47.6547	1108.66	23.2645	4.54006	2.01482e-15	4.1693e-14			TCONS_00006358_g.7156	477.265	152.65	801.88	5.25307	2.39316	0.00305795	0.0244202
TCONS_00028508_g.32808	30632.5	9055.63	52209.3	5.7654	2.52742	1.76892e-18	5.50172e-17			TCONS_00011091_g.12605	280.805	23.191	538.42	23.2168	4.5371	8.21213e-09	7.57905e-08			TCONS_00025880_g.29907	677.699	217.24	1138.16	5.23916	2.38933	0.00316483	0.0249992
TCONS_00016649_g.18875	1197.07	353.897	2040.25	5.76509	2.52734	3.1551e-22	1.33973e-20			TCONS_00023789_g.27414	12181.8	1007.58	23356	23.1803	4.53483	3.03173e-15	6.1185e-14			TCONS_00009311_g.10516	169.167	54.2528	284.081	5.23625	2.38853	0.0063428	0.0422591
TCONS_00000265_g.306	3599.21	1065.07	6133.35	5.75865	2.52573	8.23815e-06	5.08111e-05			TCONS_00029069_g.33353	19.5665	1.61948	37.5136	23.164	4.53382	0.0175169	0.0395456			TCONS_00033981_g.38679	456.39	147.691	765.089	5.18033	2.37305	0.0009564	0.00994354
TCONS_00027339_g.31538	1538.37	455.304	2621.43	5.75753	2.52545	1.02575e-06	7.55199e-06			TCONS_00033736_g.38408	7671.59	635.374	14707.8	23.1483	4.53283	1.10551e-10	1.33639e-09			TCONS_00024729_g.28578	493.465	161.942	824.987	5.09432	2.34889	0.00416833	0.0308917
TCONS_00035876_g.40713	3647.74	1079.84	6215.64	5.75605	2.52508	7.80617e-07	5.95048e-06			TCONS_00033736_g.38409	7671.59	635.374	14707.8	23.1483	4.53283	1.10551e-10	1.33639e-09			TCONS_00018071_g.20424	970.053	319.525	1620.58	5.07185	2.34251	0.00272556	0.0223711
TCONS_00022926_g.26349	111.627	33.0464	190.208	5.7558	2.52502	3.22682e-09	3.49478e-08			TCONS_00016611_g.18828	1003.22	83.1396	1923.3	23.1334	4.5319	3.59539e-17	8.59872e-16			TCONS_00002701_g.3077	362.33	120.407	604.252	5.01841	2.32723	0.00128871	0.0124894
TCONS_00020966_g.23973	219.937	65.1979	374.676	5.74675	2.52275	0.00371313	0.0118957			TCONS_00000262_g.303	1152.87	95.6933	2210.04	23.095	4.52951	1.18471e-17	2.94696e-16			TCONS_00002062_g.2305	809.208	270.167	1348.25	4.99043	2.31916	0.00211805	0.0183314
TCONS_00036123_g.40997	769.859	228.57	1311.15	5.73632	2.52012	1.28524e-19	4.37434e-18			TCONS_00005215_g.5902	1099.39	91.3378	2107.45	23.0731	4.52814	5.58044e-18	1.41885e-16			TCONS_00000248_g.293	221.376	75.0856	367.666	4.89662	2.29179	0.00468629	0.0338402
TCONS_00033516_g.38217	3812.2	1136.04	6488.36	5.7114	2.51384	1.23672e-24	6.49541e-23			TCONS_00013314_g.15168	42479.4	3551.31	81407.5	22.9232	4.51874	6.53532e-08	5.09216e-07			TCONS_00029172_g.33455	643.941	218.592	1069.29	4.89171	2.29034	0.00569945	0.0389253
TCONS_00032680_g.37291	446.101	133.028	759.175	5.7069	2.51271	1.17772e-10	1.58664e-09			TCONS_00034124_g.38789	22.7721	1.90524	43.639	22.9047	4.51757	0.0149945	0.0345224			TCONS_00023104_g.26571	448.657	152.484	744.83	4.88464	2.28825	0.00624725	0.0417917
TCONS_00023635_g.27236	3756.18	1122.82	6389.54	5.69062	2.50859	2.32e-11	3.47384e-10			TCONS_00028220_g.32471	2010.67	168.398	3852.94	22.8799	4.51601	1.3122e-17	3.25105e-16			TCONS_00017620_g.19897	519.554	177.882	861.225	4.84155	2.27547	0.00477191	0.0342431
TCONS_00029163_g.33448	53.235	15.9455	90.5246	5.67711	2.50516	0.000965517	0.00366826			TCONS_00038099_g.43169	4433.08	372.684	8493.47	22.79	4.51033	3.20711e-15	6.46824e-14			TCONS_00017622_g.19900	519.554	177.882	861.225	4.84155	2.27547	0.00477191	0.0342431
TCONS_00020818_g.23783	20551.5	6173.06	34929.9	5.65844	2.5004	3.77742e-26	2.12797e-24			TCONS_00022612_g.25974	2398.41	202.232	4594.6	22.7195	4.50586	8.21773e-14	1.41536e-12			TCONS_00006370_g.7178	186.959	64.429	309.49	4.80358	2.26411	0.00395173	0.0296337
TCONS_00021581_g.24717	1732.9	520.556	2945.25	5.65789	2.50026	3.07013e-05	0.000169516			TCONS_00004552_g.5167	312.155	26.3409	597.969	22.7012	4.5047	5.82498e-13	9.12551e-12			TCONS_00030573_g.34943	503.838	174.032	833.644	4.79019	2.26008	0.00208577	0.0181077
TCONS_00021582_g.24719	1732.06	520.556	2943.56	5.65464	2.49944	3.06644e-05	0.000169364			TCONS_00024585_g.28394	3280.5	278.854	6282.14	22.5285	4.49368	3.12685e-18	8.12795e-17			TCONS_00018713_g.21188	1504.47	522.048	2486.89	4.76372	2.25209	0.00522001	0.036405
TCONS_00012472_g.14229	2612.02	785.373	4438.67	5.65168	2.49868	1.81236e-24	9.29847e-23			TCONS_00035232_g.40057	195.059	16.6202	373.497	22.4725	4.49009	1.36961e-11	1.83834e-10			TCONS_00010136_g.11497	239.802	83.6276	395.975	4.73498	2.24336	0.000848239	0.00900564
TCONS_00016941_g.19198	257.017	77.3148	436.719	5.64858	2.49789	2.92984e-14	5.98697e-13			TCONS_00012294_g.14017	858.986	73.3263	1644.65	22.4291	4.4873	5.97208e-15	1.1732e-13			TCONS_00002279_g.2547	341.309	119.599	563.02	4.70757	2.23498	0.000518894	0.00604135
TCONS_00022741_g.26124	127.213	38.3279	216.099	5.63816	2.49523	5.93405e-08	5.41903e-07			TCONS_00030849_g.35250	534.572	45.6647	1023.48	22.4129	4.48626	7.11285e-15	1.38242e-13			TCONS_00020042_g.22840	283.25	99.3138	467.187	4.70414	2.23393	0.00374597	0.0284556
TCONS_00025711_g.29676	5557.05	1676.58	9437.51	5.62902	2.49288	8.39941e-08	7.49724e-07			TCONS_00028766_g.33040	1067.36	91.3522	2043.36	22.3679	4.48336	2.6349e-09	2.62719e-08			TCONS_00014828_g.16847	192.067	67.6306	316.504	4.67989	2.22648	0.00298487	0.0240666
TCONS_00032217_g.36807	31.6075	9.54831	53.6668	5.62055	2.49071	0.000741703	0.00292497			TCONS_00015518_g.17645	2503.48	214.63	4792.32	22.3283	4.4808	1.96401e-18	5.18924e-17			TCONS_00014350_g.16300	487.802	172.154	803.45	4.66703	2.22251	0.00326096	0.025645
TCONS_00018020_g.20349	127.79	38.635	216.946	5.61527	2.48935	4.11078e-10	5.17012e-09			TCONS_00015518_g.17646	2503.48	214.63	4792.32	22.3283	4.4808	1.96401e-18	5.18924e-17			TCONS_00033063_g.37687	647.107	229.272	1064.94	4.64487	2.21564	0.00286111	0.0232619
TCONS_00028766_g.33040	1708.09	516.426	2899.76	5.61505	2.4893	1.07369e-22	4.82304e-21			TCONS_00004527_g.5146	436.331	37.4152	835.246	22.3237	4.4805	9.811e-14	1.6823e-12			TCONS_00029350_g.33654	477.798	169.507	786.09	4.63752	2.21335	0.0035106	0.0270993
TCONS_00002252_g.2516	6273.19	1897.74	10648.6	5.61121	2.48831	2.4426e-18	7.50677e-17			TCONS_00021533_g.24640	709.233	60.863	1357.6	22.3059	4.47935	9.66035e-16	2.04263e-14			TCONS_00020039_g.22836	683.289	242.439	1124.14	4.63679	2.21313	0.00171578	0.0155871
TCONS_00002252_g.2518	6273.19	1897.74	10648.6	5.61121	2.48831	2.4426e-18	7.50677e-17			TCONS_00025230_g.29169	119.423	10.2588	228.587	22.2819	4.4778	0.00168535	0.00519507			TCONS_00003893_g.4436	250.886	89.164	412.608	4.62752	2.21024	0.00269776	0.0221664
TCONS_00008980_g.10140	672.526	203.579	1141.47	5.60704	2.48724	1.36209e-11	2.092e-10			TCONS_00025348_g.29295	91.8482	7.91382	175.783	22.2121	4.47327	0.0189217	0.0422656			TCONS_00007585_g.8469	286.155	101.981	470.328	4.6119	2.20536	0.00621043	0.0415813
TCONS_00025225_g.29166	737.703	223.411	1252	5.60401	2.48646	5.12859e-16	1.24465e-14			TCONS_00030016_g.34322	676.158	58.3653	1293.95	22.1698	4.47053	8.67646e-16	1.84339e-14			TCONS_00026666_g.30814	62.0722	22.251	101.893	4.57927	2.19512	0.00704002	0.045906
TCONS_00013826_g.15748	721.25	218.482	1224.02	5.60238	2.48604	2.82989e-05	0.000157504			TCONS_00017238_g.19520	119.209	10.3026	228.116	22.1417	4.46869	5.40244e-10	5.9194e-09			TCONS_00011192_g.12725	1224.25	440.115	2008.38	4.5633	2.19008	0.00486313	0.0345457
TCONS_00020028_g.22825	797.129	242.023	1352.24	5.58723	2.48213	3.24052e-06	2.17907e-05			TCONS_00026194_g.30296	132.388	11.4908	253.285	22.0425	4.46222	5.04838e-05	0.000225467			TCONS_00000890_g.963	154.31	55.4803	253.14	4.5627	2.18989	0.00141314	0.0134431
TCONS_00014669_g.16655	336.705	102.405	571.004	5.57595	2.47922	7.6325e-16	1.82241e-14			TCONS_00008475_g.9557	1575.73	137.111	3014.35	21.9847	4.45843	2.39539e-15	4.90124e-14			TCONS_00026836_g.31003	557.13	201.953	912.307	4.51743	2.1755	0.00124031	0.0122189
TCONS_00030796_g.35182	3298.51	1006.07	5590.94	5.5572	2.47436	0.00134146	0.00490793			TCONS_00016292_g.18472	570.117	49.7948	1090.44	21.8987	4.45277	2.71622e-10	3.09531e-09			TCONS_00006249_g.7005	245.175	89.7311	400.62	4.46467	2.15855	0.0060894	0.041028
TCONS_00038482_g.43709	437.496	133.454	741.538	5.55649	2.47417	0.00772953	0.0222999			TCONS_00025418_g.29377	6919.79	605.038	13234.5	21.8739	4.45114	2.68907e-07	1.86981e-06			TCONS_00035033_g.39784	851.877	315.473	1388.28	4.40063	2.13771	0.0060019	0.0405885
TCONS_00014797_g.16823	860.099	263.198	1457	5.53576	2.46878	8.58527e-14	1.70062e-12			TCONS_00031557_g.36062	611.68	53.5498	1169.81	21.8453	4.44925	4.50195e-15	8.92876e-14			TCONS_00036226_g.41119	690.06	256.262	1123.86	4.38558	2.13277	0.00658406	0.043454
TCONS_00036721_g.41686	1865.77	572.085	3159.45	5.52268	2.46537	1.02932e-22	4.63046e-21			TCONS_00034038_g.38717	1431.12	125.483	2736.75	21.8097	4.4469	6.74125e-18	1.70421e-16			TCONS_00031395_g.35898	493.702	183.777	803.627	4.37282	2.12857	0.0023703	0.0200226
TCONS_00033503_g.38201	2400.43	736.655	4064.2	5.51709	2.46391	2.02001e-23	9.5146e-22			TCONS_00033959_g.38669	17309.1	1522.49	33095.7	21.7379	4.44214	4.31803e-19	1.18685e-17			TCONS_00025071_g.28986	239.613	89.6014	389.625	4.34843	2.12049	0.00315603	0.0249591
TCONS_00027171_g.31358	614.157	188.938	1039.38	5.50115	2.45973	7.97085e-05	0.000401322			TCONS_00020494_g.23368	1565.23	137.837	2992.63	21.7114	4.44038	6.0158e-14	1.06196e-12			TCONS_00008612_g.9726	780.169	292.028	1268.31	4.34311	2.11873	0.0065409	0.0432292
TCONS_00007702_g.8652	2316.13	714.456	3917.8	5.48362	2.45513	2.5333e-14	5.21444e-13			TCONS_00025156_g.29080	1951.89	172.249	3731.54	21.6637	4.43721	4.06962e-13	6.5137e-12			TCONS_00023506_g.27093	153.89	57.8996	249.881	4.31576	2.10961	0.00735904	0.0474768
TCONS_00022089_g.25324	157.005	48.5564	265.453	5.46691	2.45073	0.00725279	0.0211109			TCONS_00003670_g.4181	593.93	52.6172	1135.24	21.5755	4.43132	4.01864e-14	7.24312e-13			TCONS_00010964_g.12455	455.255	171.376	739.133	4.31293	2.10867	0.00776306	0.0495267
TCONS_00033736_g.38408	11605.9	3591.73	19620.1	5.46257	2.44958	1.41926e-24	7.35455e-23			TCONS_00030137_g.34457	61.6777	5.46785	117.888	21.5601	4.43029	7.25803e-07	4.64104e-06			TCONS_00030958_g.35347	410.378	154.914	665.842	4.29814	2.10371	0.00234024	0.0198103
TCONS_00033736_g.38409	11605.9	3591.73	19620.1	5.46257	2.44958	1.41926e-24	7.35455e-23			TCONS_00030626_g.34999	288.499	25.5821	551.416	21.5547	4.42993	4.09279e-12	5.83161e-11			TCONS_00011850_g.13499	862.795	325.976	1399.61	4.29361	2.10219	0.00492025	0.0348636
TCONS_00001036_g.1110	895.2	277.066	1513.33	5.46199	2.44943	0.000222181	0.00100269			TCONS_00021852_g.24995	1087.98	96.7773	2079.19	21.4843	4.42521	1.74611e-06	1.0378e-05			TCONS_00024988_g.28900	617.284	233.88	1000.69	4.27864	2.09715	0.000430986	0.00526334
TCONS_00021595_g.24733	13.8399	4.2871	23.3927	5.45653	2.44798	0.0182788	0.0459226			TCONS_00014471_g.16407	135.319	12.0401	258.598	21.4781	4.4248	5.60519e-09	5.36794e-08			TCONS_00024600_g.28412	399.312	152.626	645.997	4.23253	2.08152	0.00081541	0.00870248
TCONS_00029921_g.34238	1637.45	507.828	2767.06	5.44881	2.44594	0.000441007	0.00184885			TCONS_00023306_g.26865	13816.4	1234.96	26397.8	21.3754	4.41788	6.65044e-18	1.68675e-16			TCONS_00000659_g.739	178.468	68.2522	288.684	4.22967	2.08055	0.00607941	0.0409696
TCONS_00031407_g.35906	258.081	80.0434	436.119	5.44854	2.44587	5.09971e-13	9.21391e-12			TCONS_00013136_g.14990	10279.4	923.07	19635.7	21.2721	4.41089	6.55367e-18	1.66357e-16			TCONS_00014793_g.16818	434.333	166.948	701.718	4.20322	2.07149	0.00497234	0.0351122
TCONS_00022659_g.26034	91.8901	28.5992	155.181	5.42606	2.43991	1.96672e-05	0.000112904			TCONS_00037610_g.42627	477.194	42.8869	911.502	21.2536	4.40964	2.37402e-07	1.67923e-06			TCONS_00024317_g.28051	330.982	128.214	533.75	4.16295	2.05761	0.00600878	0.0406172
TCONS_00019431_g.22075	1387.17	432.772	2341.57	5.41064	2.4358	0.0198037	0.0492554			TCONS_00001452_g.1618	7279.73	655.094	13904.4	21.225	4.40769	3.13652e-18	8.12795e-17			TCONS_00010987_g.12479	1042.7	405.499	1679.9	4.14279	2.0506	0.000286722	0.00374408
TCONS_00019722_g.22455	3462.21	1080.39	5844.04	5.40922	2.43542	0.00186041	0.00652733			TCONS_00030947_g.35339	686.794	61.9036	1311.68	21.1891	4.40525	2.55354e-16	5.64161e-15			TCONS_00015609_g.17731	226.853	88.3417	365.365	4.13581	2.04817	0.00259181	0.0215472
TCONS_00031671_g.36183	4638.95	1448.9	7829.01	5.40343	2.43388	6.86681e-06	4.3025e-05			TCONS_00017296_g.19579	262.831	23.7795	501.882	21.1057	4.39956	6.49176e-08	5.0595e-07			TCONS_00034294_g.38974	561.136	219.334	902.937	4.11672	2.0415	0.00617606	0.041408
TCONS_00019652_g.22360	7443.51	2326.93	12560.1	5.3977	2.43235	0.00350166	0.011315			TCONS_00027456_g.31674	4598.58	416.313	8780.84	21.0919	4.39862	6.26878e-12	8.73939e-11			TCONS_00016011_g.18181	290.632	114.056	467.209	4.09631	2.03433	0.00359218	0.0275848
TCONS_00021344_g.24400	20.9043	6.53625	35.2723	5.39641	2.432	0.00413697	0.0130182			TCONS_00026730_g.30872	9211.53	834.767	17588.3	21.0697	4.3971	2.57205e-13	4.2035e-12			TCONS_00016011_g.18180	290.632	114.056	467.209	4.09631	2.03433	0.00359218	0.0275848
TCONS_00022534_g.25881	8601.69	2693.76	14509.6	5.38638	2.42932	1.76112e-19	5.93541e-18			TCONS_00002955_g.3387	1461.8	133.609	2789.99	20.8817	4.38417	6.37806e-17	1.49427e-15			TCONS_00028203_g.32448	692.003	271.968	1112.04	4.08886	2.0317	0.000810811	0.00868087
TCONS_00038099_g.43169	6727.61	2108.25	11347	5.38216	2.42819	1.28866e-05	7.69379e-05			TCONS_00027164_g.31348	1031.04	94.3688	1967.71	20.8513	4.38207	6.01368e-16	1.28736e-14			TCONS_00034574_g.39284	723.672	284.987	1162.36	4.07863	2.02808	0.00538096	0.0372093
TCONS_00023349_g.26906	2536.96	796.917	4277.01	5.36694	2.4241	4.38478e-22	1.84923e-20			TCONS_00030034_g.34334	1619.69	148.412	3090.97	20.827	4.38038	3.36132e-17	8.05132e-16			TCONS_00024683_g.28526	199.784	79.1456	320.422	4.04852	2.01739	0.00562825	0.038558
TCONS_00031659_g.36179	2528	794.238	4261.75	5.36584	2.4238	3.02291e-14	6.17309e-13			TCONS_00010618_g.12116	374.424	34.3245	714.524	20.8168	4.37967	8.94014e-09	8.20942e-08			TCONS_00012301_g.14027	588.634	233.332	943.936	4.04546	2.0163	0.00119797	0.0118508
TCONS_00032063_g.36638	50.9807	16.0855	85.8759	5.33873	2.4165	0.00809579	0.0232035			TCONS_00028570_g.32873	4745.52	436.28	9054.76	20.7545	4.37535	0.00147753	0.00463083			TCONS_00000600_g.680	423.194	168.263	678.125	4.03015	2.01083	0.00460984	0.0334284
TCONS_00033698_g.38376	903.506	285.076	1521.94	5.33871	2.41649	8.74993e-20	3.01775e-18			TCONS_00029895_g.34208	1126.29	104.026	2148.56	20.6541	4.36836	3.41542e-15	6.87048e-14			TCONS_00000601_g.682	423.194	168.263	678.125	4.03015	2.01083	0.00460984	0.0334284
TCONS_00009738_g.11053	177.48	56.0658	298.895	5.33114	2.41444	9.04948e-11	1.24071e-09			TCONS_00009688_g.10984	677.642	62.643	1292.64	20.6351	4.36703	8.80638e-12	1.20549e-10			TCONS_00017169_g.19454	473.065	188.98	757.15	4.0065	2.00234	0.0015181	0.0142146
TCONS_00018125_g.20477	7395.08	2339.44	12450.7	5.32209	2.41199	3.07783e-18	9.33879e-17			TCONS_00034999_g.39753	3151.76	291.429	6012.1	20.6297	4.36665	2.11629e-17	5.18114e-16			TCONS_00016061_g.18241	275.902	110.754	441.049	3.98223	1.99358	0.000977537	0.0101259
TCONS_00028125_g.32356	5892.21	1867.38	9917.05	5.31069	2.4089	0.00600229	0.0180028			TCONS_00001307_g.1420	108.596	10.1131	207.078	20.4763	4.35589	0.00279322	0.00809824			TCONS_00015300_g.17404	109.182	44.046	174.318	3.95764	1.98464	0.00631058	0.042145
TCONS_00028876_g.33189	3436.85	1092.55	5781.15	5.29145	2.40366	0.00434488	0.0136063			TCONS_00018983_g.21501	5808.76	542.108	11075.4	20.4303	4.35264	4.41329e-06	2.44982e-05			TCONS_00032392_g.36993	877.944	358.246	1397.64	3.90135	1.96397	0.00727078	0.0471232
TCONS_00032884_g.37517	248.099	79.0527	417.145	5.2768	2.39966	9.43629e-07	7.00221e-06			TCONS_00011324_g.12890	818.296	76.7747	1559.82	20.3168	4.3446	3.08956e-14	5.6284e-13			TCONS_00019652_g.22360	508.077	207.482	808.673	3.89757	1.96257	0.0034125	0.0265271
TCONS_00009202_g.10389	1989.62	634.446	3344.8	5.272	2.39835	3.02946e-22	1.29778e-20			TCONS_00011325_g.12892	818.296	76.7747	1559.82	20.3168	4.3446	3.08956e-14	5.6284e-13			TCONS_00021834_g.24975	157.541	65.1644	249.918	3.83519	1.9393	0.00267108	0.0219705
TCONS_00012944_g.14773	2120.02	676.967	3563.07	5.26329	2.39596	0.00849643	0.024202			TCONS_00027400_g.31612	128.805	12.1097	245.501	20.2731	4.3415	8.14498e-09	7.52156e-08			TCONS_00018869_g.21369	138.024	57.8838	218.165	3.76902	1.91419	0.00481355	0.0343299
TCONS_00003616_g.4113	73.7693	23.6891	123.85	5.22813	2.38629	1.03912e-06	7.63415e-06			TCONS_00026472_g.30626	1515.15	142.611	2887.69	20.2488	4.33976	8.90298e-14	1.53083e-12			TCONS_00000112_g.151	714.438	301.927	1126.95	3.73253	1.90015	0.00175444	0.015799
TCONS_00005742_g.6477	15.6561	5.02978	26.2825	5.22537	2.38553	0.0165196	0.0421477			TCONS_00005299_g.5975	19163.4	1816.96	36509.8	20.0939	4.32868	3.78857e-17	9.01929e-16			TCONS_00027259_g.31461	341.122	145.644	536.601	3.68434	1.88141	0.00648	0.0428584
TCONS_00032716_g.37340	612.764	197.641	1027.89	5.20076	2.37872	7.75583e-18	2.25624e-16			TCONS_00034797_g.39497	54.5567	5.1844	103.929	20.0465	4.32528	0.000144889	0.00058001			TCONS_00014094_g.15993	292.156	125.081	459.23	3.67146	1.87635	0.00144828	0.0137226
TCONS_00030428_g.34772	69.6707	22.5046	116.837	5.19167	2.3762	6.52526e-06	4.11759e-05			TCONS_00031284_g.35767	13.0714	1.24699	24.8958	19.9648	4.31938	0.012489	0.0296672			TCONS_00010723_g.12201	387.661	166.703	608.619	3.65091	1.86826	0.00169725	0.0154669
TCONS_00026989_g.31159	3030.71	979.617	5081.81	5.18755	2.37505	2.7725e-22	1.19859e-20			TCONS_00016256_g.18440	28.2037	2.69822	53.7093	19.9054	4.31509	0.0102289	0.0249893			TCONS_00010722_g.12199	387.661	166.703	608.619	3.65091	1.86826	0.00169725	0.0154669
TCONS_00008890_g.10032	5266.97	1703.11	8830.84	5.18512	2.37438	9.11128e-23	4.10471e-21			TCONS_00036773_g.41729	73.7025	7.06684	140.338	19.8587	4.3117	0.000608113	0.00209753			TCONS_00011229_g.12778	303.539	131.16	475.918	3.62852	1.85938	0.00358605	0.0275651
TCONS_00004586_g.5203	1182.57	383.217	1981.93	5.17181	2.37067	4.10671e-20	1.4652e-18			TCONS_00011186_g.12711	1551.51	149.016	2954.01	19.8235	4.30914	2.46075e-13	4.03435e-12			TCONS_00024264_g.27985	433.667	187.457	679.877	3.62684	1.85871	0.0073889	0.0475916
TCONS_00010016_g.11357	746.391	241.987	1250.79	5.16884	2.36984	1.453e-18	4.54198e-17			TCONS_00011920_g.13618	249.52	23.9656	475.075	19.8232	4.30912	3.2522e-08	2.71548e-07			TCONS_00007679_g.8614	208.539	91.3477	325.73	3.56582	1.83424	0.00650602	0.0430213
TCONS_00017908_g.20215	2505.31	813.296	4197.32	5.16087	2.36761	5.47265e-22	2.28321e-20			TCONS_00011920_g.13619	249.52	23.9656	475.075	19.8232	4.30912	3.2522e-08	2.71548e-07			TCONS_00032870_g.37508	140.201	62.557	217.844	3.48233	1.80005	0.0034532	0.0267563
TCONS_00026593_g.30740	848.837	276.712	1420.96	5.13517	2.36041	2.10956e-12	3.54909e-11			TCONS_00011146_g.12670	443.526	42.8498	844.201	19.7014	4.30023	3.15112e-14	5.73282e-13			TCONS_00032868_g.37502	140.201	62.557	217.844	3.48233	1.80005	0.0034532	0.0267563
TCONS_00006735_g.7575	2871.49	936.592	4806.39	5.13178	2.35946	7.02645e-22	2.88876e-20			TCONS_00010836_g.12324	160.349	15.5041	305.194	19.6848	4.29901	3.76932e-10	4.20578e-09			TCONS_00021562_g.24681	144.346	65.5502	223.143	3.40415	1.76729	0.00577979	0.0393613
TCONS_00019821_g.22556	4116.71	1349.25	6884.18	5.10223	2.35113	0.00250707	0.00844029			TCONS_00001065_g.1148	1005.86	97.402	1914.32	19.6538	4.29674	1.67506e-15	3.4895e-14			TCONS_00013112_g.14963	313.025	143.162	482.887	3.37301	1.75404	0.00780951	0.0497718
TCONS_00020306_g.23174	393.247	128.909	657.586	5.10117	2.35083	2.05957e-08	2.02243e-07			TCONS_00012201_g.13901	2147.94	208.469	4087.42	19.6068	4.29328	1.72165e-09	1.76134e-08			TCONS_00013113_g.14964	313.025	143.162	482.887	3.37301	1.75404	0.00780951	0.0497718
TCONS_00024653_g.28490	302.988	99.3996	506.576	5.09635	2.34947	0.00827895	0.0236781			TCONS_00022400_g.25723	572.931	55.6367	1090.23	19.5955	4.29245	9.50132e-07	5.97328e-06			TCONS_00002118_g.2374	163.823	79.2104	248.436	3.13641	1.64911	0.00674458	0.0443811
TCONS_00006325_g.7114	151.07	49.6018	252.538	5.09131	2.34804	0.00024037	0.00107493			TCONS_00010016_g.11357	437.796	42.6995	832.892	19.5059	4.28584	1.04479e-13	1.78166e-12			TCONS_00034152_g.38812	145.044	70.1672	219.92	3.13423	1.64811	0.00729009	0.0471596
TCONS_00012949_g.14778	333.1	109.556	556.643	5.0809	2.34508	1.85979e-14	3.87436e-13			TCONS_00002252_g.2516	3422.42	335.097	6509.73	19.4264	4.27995	7.51693e-17	1.73876e-15			TCONS_00001028_g.1106	318.723	154.772	482.673	3.11861	1.6409	0.00353206	0.0272514
TCONS_00019209_g.21799	7279.14	2396.7	12161.6	5.07429	2.34321	4.61579e-08	4.27174e-07			TCONS_00002252_g.2518	3422.42	335.097	6509.73	19.4264	4.27995	7.51693e-17	1.73876e-15			TCONS_00032847_g.37483	1457.25	708.62	2205.88	3.11293	1.63827	0.0028072	0.0229077
TCONS_00029105_g.33394	2872.91	946.531	4799.29	5.0704	2.3421	0.00537776	0.0163861			TCONS_00005783_g.6512	3767.58	369.28	7165.89	19.405	4.27836	2.07647e-16	4.64719e-15			TCONS_00018125_g.20477	379.118	187.261	570.976	3.0491	1.60838	0.00355307	0.0273455
TCONS_00022725_g.26108	3153.51	1039.04	5267.98	5.07004	2.342	0.0166933	0.0425174			TCONS_00028136_g.32374	514.848	50.5804	979.116	19.3576	4.27483	0.000516975	0.00181096			TCONS_00029387_g.33692	146.995	72.9241	221.066	3.03146	1.60001	0.00683711	0.0448541
TCONS_00006302_g.7078	1799.4	592.949	3005.84	5.06931	2.34179	0.00151556	0.00544415			TCONS_00033167_g.37815	361.318	35.7854	686.851	19.1936	4.26255	6.42656e-13	1.00477e-11			TCONS_00005853_g.6593	318.755	168.832	468.678	2.77601	1.47301	0.00732775	0.0473045
TCONS_00004132_g.4709	1306.19	430.995	2181.39	5.06129	2.3395	1.44098e-12	2.47526e-11			TCONS_00013806_g.15711	1708.09	170.364	3245.83	19.0523	4.2519	9.62805e-09	8.75044e-08			TCONS_00014400_g.16351	338.49	181.424	495.556	2.73149	1.44969	0.00510656	0.0358315
TCONS_00018266_g.20638	1307.75	431.557	2183.94	5.0606	2.33931	6.96975e-20	2.42535e-18			TCONS_00024692_g.28536	2619.88	261.934	4977.83	19.0041	4.24824	3.34506e-16	7.31739e-15			TCONS_00015801_g.17911	1216.14	667.474	1764.81	2.64401	1.40273	0.00429941	0.0316437
TCONS_00022128_g.25373	1479.8	488.799	2470.8	5.05483	2.33766	1.37595e-12	2.36748e-11			TCONS_00008393_g.9464	429.73	43.0336	816.427	18.9719	4.24579	2.6562e-13	4.32507e-12			TCONS_00014981_g.17055	191.297	261.019	121.576	0.465773	-1.1023	0.00612746	0.0412038
TCONS_00022964_g.26405	3391.64	1124.4	5658.88	5.03281	2.33136	9.76301e-05	0.000480412			TCONS_00036002_g.40873	79.59	7.972	151.208	18.9674	4.24545	1.59849e-07	1.16427e-06			TCONS_00015009_g.17075	377.435	517.144	237.725	0.459689	-1.12127	0.00393221	0.0295373
TCONS_00008393_g.9464	733.791	243.354	1224.23	5.03064	2.33074	5.87299e-18	1.71494e-16			TCONS_00038257_g.43397	598.846	59.9947	1137.7	18.9633	4.24514	1.88114e-14	3.49827e-13			TCONS_00027961_g.32170	85.9684	117.921	54.0161	0.458071	-1.12636	0.00692503	0.0452514
TCONS_00027316_g.31520	31.9669	10.6148	53.319	5.02308	2.32857	0.000752329	0.00296386			TCONS_00031613_g.36120	1456.59	146.015	2767.16	18.9513	4.24422	4.67939e-16	1.0122e-14			TCONS_00016052_g.18228	624.758	864.082	385.435	0.446063	-1.16468	0.00560627	0.038484
TCONS_00021444_g.24513	1380.29	458.494	2302.09	5.02098	2.32797	0.00693973	0.0202987			TCONS_00031613_g.36121	1456.59	146.015	2767.16	18.9513	4.24422	4.67939e-16	1.0122e-14			TCONS_00021714_g.24841	154.423	216.365	92.4802	0.427427	-1.22625	0.00646292	0.0427546
TCONS_00026368_g.30498	2289.74	762.781	3816.69	5.00366	2.32298	0.0018059	0.00635907			TCONS_00027401_g.31613	18006.8	1807.74	34205.9	18.9218	4.24198	4.77669e-16	1.03109e-14			TCONS_00017770_g.20045	123.156	173.731	72.5804	0.417774	-1.25921	0.00551705	0.0379977
TCONS_00025532_g.29482	116.797	38.9368	194.656	4.99928	2.32172	0.00113288	0.00420628			TCONS_00026252_g.30371	1258.14	126.471	2389.8	18.896	4.24001	8.21021e-15	1.58305e-13			TCONS_00017769_g.20044	123.156	173.731	72.5804	0.417774	-1.25921	0.00551705	0.0379977
TCONS_00031096_g.35499	3756.3	1254.1	6258.49	4.99043	2.31916	1.42309e-21	5.68505e-20			TCONS_00006730_g.7570	50.8064	5.12159	96.4912	18.8401	4.23573	2.81531e-05	0.000133244			TCONS_00004541_g.5157	366.36	517.947	214.772	0.41466	-1.27	0.00782525	0.0498516
TCONS_00021820_g.24961	1602.94	535.328	2670.55	4.98863	2.31864	0.00307047	0.0101079			TCONS_00013254_g.15110	63.4495	6.39632	120.503	18.8394	4.23568	4.64438e-06	2.56798e-05			TCONS_00005451_g.6186	156.405	222.019	90.7902	0.408929	-1.29008	0.00237796	0.0200818
TCONS_00031829_g.36357	45.1926	15.1122	75.2729	4.98093	2.31642	0.00257113	0.00862975			TCONS_00038015_g.43079	1599.52	161.31	3037.74	18.8317	4.23509	1.76883e-16	3.97302e-15			TCONS_00013808_g.15713	262.727	373.337	152.117	0.407453	-1.29529	0.00601393	0.0406344
TCONS_00009097_g.10267	5861.16	1960.43	9761.88	4.97945	2.31599	1.37968e-18	4.33892e-17			TCONS_00018498_g.20946	156.849	15.9931	297.704	18.6145	4.21835	4.42073e-09	4.29999e-08			TCONS_00034086_g.38747	477.854	681.707	274.001	0.401933	-1.31497	0.00440604	0.0322371
TCONS_00029071_g.33356	628.686	210.646	1046.73	4.96912	2.31299	4.05497e-17	1.11881e-15			TCONS_00034927_g.39675	952.581	97.5726	1807.59	18.5256	4.21145	1.47456e-15	3.0801e-14			TCONS_00006387_g.7195	1163.49	1660.93	666.047	0.401008	-1.3183	0.00127039	0.012366
TCONS_00021014_g.24022	711.168	238.304	1184.03	4.96858	2.31283	0.000473852	0.00197308			TCONS_00004214_g.4798	808.362	83.2532	1533.47	18.4194	4.20315	2.21778e-14	4.09973e-13			TCONS_00033581_g.38279	2217.65	3176.83	1258.48	0.396142	-1.33591	0.00521746	0.036405
TCONS_00000976_g.1062	566.682	190.125	943.239	4.96115	2.31068	4.15065e-05	0.000222093			TCONS_00026213_g.30319	2796.6	288.875	5304.32	18.362	4.19865	1.71777e-16	3.86112e-15			TCONS_00010251_g.11637	703.108	1007.59	398.628	0.395625	-1.33779	0.00323819	0.0254983
TCONS_00023789_g.27414	16986	5702.4	28269.5	4.95749	2.30961	1.2958e-22	5.7873e-21			TCONS_00013521_g.15383	5435.1	563.938	10306.3	18.2755	4.19184	3.23073e-16	7.08226e-15			TCONS_00009935_g.11269	213.159	305.534	120.784	0.395322	-1.3389	0.0035607	0.0273906
TCONS_00025531_g.29481	5769.72	1938.03	9601.4	4.95421	2.30865	1.33232e-18	4.19425e-17			TCONS_00035431_g.40241	512.267	53.2521	971.282	18.2393	4.18898	4.23821e-10	4.69183e-09			TCONS_00036639_g.41568	491.179	704.924	277.435	0.393567	-1.34532	0.00498699	0.0352077
TCONS_00032430_g.37034	139.406	46.9751	231.837	4.93531	2.30314	0.00014964	0.000703763			TCONS_00012885_g.14691	916.763	95.3318	1738.19	18.2331	4.18849	3.70469e-12	5.30789e-11			TCONS_00028873_g.33183	120.095	172.584	67.6064	0.39173	-1.35207	0.0042547	0.0313691
TCONS_00029403_g.33717	548.606	184.97	912.242	4.93183	2.30212	2.52134e-15	5.79133e-14			TCONS_00022170_g.25427	266.671	27.767	505.574	18.2077	4.18648	1.05449e-11	1.43399e-10			TCONS_00019562_g.22257	475.151	683.409	266.892	0.39053	-1.35649	0.00732631	0.0473045
TCONS_00008553_g.9649	21.3621	7.20853	35.5157	4.92689	2.30068	0.00549489	0.0166971			TCONS_00022507_g.25841	262.58	27.3889	497.77	18.1742	4.18382	1.19792e-10	1.43524e-09			TCONS_00019909_g.22685	3174.08	4566.65	1781.5	0.39011	-1.35805	0.00380646	0.028739
TCONS_00008135_g.9156	551.267	186.215	916.319	4.92075	2.29888	0.00163383	0.0058252			TCONS_00022151_g.25394	130.451	13.6266	247.275	18.1465	4.18162	8.16375e-07	5.18704e-06			TCONS_00019908_g.22682	3174.08	4566.65	1781.5	0.39011	-1.35805	0.00380646	0.028739
TCONS_00018983_g.21501	9079.28	3067	15091.6	4.92063	2.29884	4.93844e-22	2.06392e-20			TCONS_00028614_g.32909	80.5805	8.42596	152.735	18.1267	4.18005	2.16207e-07	1.53925e-06			TCONS_00001700_g.1879	1232.36	1775.26	689.458	0.388371	-1.36449	0.000901269	0.00948892
TCONS_00002105_g.2358	4820.95	1629.22	8012.67	4.91811	2.2981	6.70226e-06	4.20875e-05			TCONS_00038481_g.43708	969.731	101.569	1837.89	18.095	4.17752	3.05542e-06	1.74509e-05			TCONS_00000682_g.755	108.139	155.868	60.4098	0.387571	-1.36747	0.00561791	0.0385442
TCONS_00002106_g.2359	4820.95	1629.22	8012.67	4.91811	2.2981	6.70226e-06	4.20875e-05			TCONS_00022414_g.25740	7500.98	786.298	14215.7	18.0792	4.17626	4.03748e-16	8.7825e-15			TCONS_00016695_g.18927	165.43	239.392	91.4691	0.38209	-1.38802	0.0075168	0.0483036
TCONS_00020083_g.22894	168.615	56.9836	280.247	4.91803	2.29808	0.000156057	0.000730176			TCONS_00016528_g.18745	1416.55	148.955	2684.14	18.0199	4.17152	4.39352e-08	3.58356e-07			TCONS_00006449_g.7266	979.736	1419.93	539.544	0.37998	-1.396	0.0063022	0.0421411
TCONS_00003623_g.4121	1989.04	672.224	3305.85	4.91779	2.29801	8.37499e-20	2.89557e-18			TCONS_00026622_g.30774	4465.78	470.496	8461.06	17.9833	4.16858	3.10057e-13	5.01965e-12			TCONS_00009040_g.10206	1861.17	2719.2	1003.13	0.368907	-1.43867	0.00543081	0.0374871
TCONS_00006358_g.7156	5284.02	1786.72	8781.31	4.91475	2.29712	3.12052e-22	1.33234e-20			TCONS_00023952_g.27592	28.8578	3.04339	54.6721	17.9642	4.16706	0.000449945	0.00159781			TCONS_00027341_g.31541	570.542	835.885	305.198	0.36512	-1.45356	0.00282967	0.0230486
TCONS_00027124_g.31290	57.9583	19.6299	96.2868	4.90512	2.29429	0.000486978	0.00201652			TCONS_00029188_g.33465	779.066	82.1776	1475.95	17.9606	4.16676	3.88651e-10	4.32564e-09			TCONS_00026788_g.30949	149.237	218.99	79.4844	0.362959	-1.46212	0.000136056	0.00199658
TCONS_00008866_g.10005	5624.36	1906.81	9341.9	4.89924	2.29256	4.33121e-10	5.42756e-09			TCONS_00029163_g.33448	26.7075	2.8174	50.5977	17.959	4.16664	0.00104104	0.00338455			TCONS_00021019_g.24028	269.151	396.199	142.104	0.358668	-1.47928	0.00271689	0.0223117
TCONS_00017050_g.19338	477.767	162.116	793.419	4.89416	2.29106	0.00036709	0.0015669			TCONS_00002060_g.2304	573.897	60.5523	1087.24	17.9554	4.16635	8.41793e-12	1.15743e-10			TCONS_00037178_g.42208	120.505	177.896	63.1145	0.354782	-1.49499	0.00680802	0.0447108
TCONS_00014243_g.16155	6441.93	2188.38	10695.5	4.88739	2.28907	6.44428e-08	5.85227e-07			TCONS_00019040_g.21559	675.37	71.2592	1279.48	17.9553	4.16634	0.00179674	0.00550233			TCONS_00016089_g.18270	523.004	772.107	273.901	0.354745	-1.49514	0.000483338	0.00572415
TCONS_00033027_g.37648	275.609	93.8016	457.417	4.87642	2.28582	5.84708e-07	4.55784e-06			TCONS_00031672_g.36185	15.8652	1.67845	30.0519	17.9046	4.16226	0.00782532	0.0198636			TCONS_00011530_g.13186	885.969	1308.84	463.096	0.353821	-1.49891	0.00107611	0.0109527
TCONS_00017489_g.19780	4951.13	1685.45	8216.81	4.87514	2.28544	2.05929e-05	0.000117717			TCONS_00027339_g.31538	759.033	80.5236	1437.54	17.8525	4.15805	3.52392e-07	2.39396e-06			TCONS_00013856_g.15778	391.466	578.559	204.372	0.353243	-1.50127	0.00438429	0.0321007
TCONS_00002291_g.2557	4301.53	1466.81	7136.25	4.86516	2.28249	9.04762e-11	1.24071e-09			TCONS_00036989_g.41986	39.2281	4.16294	74.2933	17.8463	4.15756	0.00135818	0.00428624			TCONS_00024945_g.28847	277.932	411.192	144.673	0.351838	-1.50702	0.00737807	0.0475402
TCONS_00026611_g.30760	3055.65	1043.29	5068.01	4.85773	2.28028	0.0066566	0.019637			TCONS_00001066_g.1149	43.5525	4.64638	82.4586	17.7468	4.14949	0.000953026	0.00313621			TCONS_00033658_g.38347	392.133	581.101	203.164	0.34962	-1.51614	0.00416044	0.030848
[truncated: 6,467 more rows]

## Sheet: Upset_groups
Supplementary Table S3-Distribution of DEGs between the interaction zones based on Upset groups
Upset group	Loci tag
1	TCONS_00019444_g.22095
1	TCONS_00038188_g.43262
1	TCONS_00005397_g.6120
[truncated: 9,219 more rows]

## Sheet: GOrilla
Supplementary Table S4-Enrichment of GO terms
[truncated: 70 more rows]

[truncated: 5 more sheets: Upsetgroup_GOenrichments, WRKY_canidates, R-gene_candidates, Metabolite_measurments, GO_and_KEGG_annottations]
